# Supplementary material for: Multimodal platform for ITN efficacy: Surface chemistry, bioavailability, and mosquito behavior
Source: Sci Adv. 2026 Apr 8;12(15):eaeb2023. doi: 10.1126/sciadv.aeb2023 (PMC13060586; doi:10.1126/sciadv.aeb2023)
Supplement: Supplementary file 2 — Files S1 to S3 [file sciadv.aeb2023_files_s1_to_s3.zip]

Archive with 3 entries (3 files):
- aeb2023_file_s1.csv
- aeb2023_file_s2.csv
- aeb2023_file_s3.zip
