# Supplementary material for: Multimodal platform for ITN efficacy: Surface chemistry, bioavailability, and mosquito behavior
Source: Sci Adv. 2026 Apr 8;12(15):eaeb2023. doi: 10.1126/sciadv.aeb2023 (PMC13060586; doi:10.1126/sciadv.aeb2023)
Supplement: Supplementary file 2 — Files S1 to S3 [file sciadv.aeb2023_files_s1_to_s3.zip › aeb2023_file_s1.csv]

date	strain	prepost	treatment	operator	time	type	rep	value
11/10/21	Kisumu	PFAS (+)	P2	JT	0	C	1	0
11/10/21	Kisumu	PFAS (+)	P2	JT	5	C	1	0
11/10/21	Kisumu	PFAS (+)	P2	JT	10	C	1	0
11/10/21	Kisumu	PFAS (+)	P2	JT	15	C	1	0
11/10/21	Kisumu	PFAS (+)	P2	JT	20	C	1	0
11/10/21	Kisumu	PFAS (+)	P2	JT	25	C	1	0
11/10/21	Kisumu	PFAS (+)	P2	JT	30	C	1	0
11/10/21	Kisumu	PFAS (+)	P2	JT	35	C	1	0
11/10/21	Kisumu	PFAS (+)	P2	JT	40	C	1	0
11/10/21	Kisumu	PFAS (+)	P2	JT	45	C	1	0
11/10/21	Kisumu	PFAS (+)	P2	JT	50	C	1	0
11/10/21	Kisumu	PFAS (+)	P2	JT	55	C	1	0
11/10/21	Kisumu	PFAS (+)	P2	JT	60	C	1	0
11/10/21	Kisumu	PFAS (+)	P2	JT	65	C	1	0
11/10/21	Kisumu	PFAS (+)	P2	JT	70	C	1	0
11/10/21	Kisumu	PFAS (+)	P2	JT	75	C	1	0
11/10/21	Kisumu	PFAS (+)	P2	JT	80	C	1	0
11/10/21	Kisumu	PFAS (+)	P2	JT	85	C	1	0
11/10/21	Kisumu	PFAS (+)	P2	JT	90	C	1	0
11/10/21	Kisumu	PFAS (+)	P2	JT	95	C	1	0
11/10/21	Kisumu	PFAS (+)	P2	JT	100	C	1	0
11/10/21	Kisumu	PFAS (+)	P2	JT	105	C	1	0
11/10/21	Kisumu	PFAS (+)	P2	JT	110	C	1	0
11/10/21	Kisumu	PFAS (+)	P2	JT	115	C	1	0
11/10/21	Kisumu	PFAS (+)	P2	JT	120	C	1	0
11/10/21	Kisumu	PFAS (+)	P2	JT	125	C	1	0
11/10/21	Kisumu	PFAS (+)	P2	JT	130	C	1	0
11/10/21	Kisumu	PFAS (+)	P2	JT	135	C	1	0
11/10/21	Kisumu	PFAS (+)	P2	JT	140	C	1	0
11/10/21	Kisumu	PFAS (+)	P2	JT	145	C	1	0
11/10/21	Kisumu	PFAS (+)	P2	JT	150	C	1	0
11/10/21	Kisumu	PFAS (+)	P2	JT	155	C	1	0
11/10/21	Kisumu	PFAS (+)	P2	JT	160	C	1	0
11/10/21	Kisumu	PFAS (+)	P2	JT	165	C	1	0
11/10/21	Kisumu	PFAS (+)	P2	JT	170	C	1	0
11/10/21	Kisumu	PFAS (+)	P2	JT	175	C	1	0
11/10/21	Kisumu	PFAS (+)	P2	JT	180	C	1	0
11/10/21	Kisumu	PFAS (+)	P2	JT	0	F	1	0
11/10/21	Kisumu	PFAS (+)	P2	JT	5	F	1	1
11/10/21	Kisumu	PFAS (+)	P2	JT	10	F	1	2
11/10/21	Kisumu	PFAS (+)	P2	JT	15	F	1	0
11/10/21	Kisumu	PFAS (+)	P2	JT	20	F	1	2
11/10/21	Kisumu	PFAS (+)	P2	JT	25	F	1	1
11/10/21	Kisumu	PFAS (+)	P2	JT	30	F	1	2
11/10/21	Kisumu	PFAS (+)	P2	JT	35	F	1	0
11/10/21	Kisumu	PFAS (+)	P2	JT	40	F	1	1
11/10/21	Kisumu	PFAS (+)	P2	JT	45	F	1	1
11/10/21	Kisumu	PFAS (+)	P2	JT	50	F	1	1
11/10/21	Kisumu	PFAS (+)	P2	JT	55	F	1	1
11/10/21	Kisumu	PFAS (+)	P2	JT	60	F	1	3
11/10/21	Kisumu	PFAS (+)	P2	JT	65	F	1	0
11/10/21	Kisumu	PFAS (+)	P2	JT	70	F	1	1
11/10/21	Kisumu	PFAS (+)	P2	JT	75	F	1	2
11/10/21	Kisumu	PFAS (+)	P2	JT	80	F	1	1
11/10/21	Kisumu	PFAS (+)	P2	JT	85	F	1	0
11/10/21	Kisumu	PFAS (+)	P2	JT	90	F	1	2
11/10/21	Kisumu	PFAS (+)	P2	JT	95	F	1	1
11/10/21	Kisumu	PFAS (+)	P2	JT	100	F	1	0
11/10/21	Kisumu	PFAS (+)	P2	JT	105	F	1	1
11/10/21	Kisumu	PFAS (+)	P2	JT	110	F	1	3
11/10/21	Kisumu	PFAS (+)	P2	JT	115	F	1	0
11/10/21	Kisumu	PFAS (+)	P2	JT	120	F	1	1
11/10/21	Kisumu	PFAS (+)	P2	JT	125	F	1	0
11/10/21	Kisumu	PFAS (+)	P2	JT	130	F	1	0
11/10/21	Kisumu	PFAS (+)	P2	JT	135	F	1	1
11/10/21	Kisumu	PFAS (+)	P2	JT	140	F	1	2
11/10/21	Kisumu	PFAS (+)	P2	JT	145	F	1	0
11/10/21	Kisumu	PFAS (+)	P2	JT	150	F	1	0
11/10/21	Kisumu	PFAS (+)	P2	JT	155	F	1	1
11/10/21	Kisumu	PFAS (+)	P2	JT	160	F	1	1
11/10/21	Kisumu	PFAS (+)	P2	JT	165	F	1	0
11/10/21	Kisumu	PFAS (+)	P2	JT	170	F	1	1
11/10/21	Kisumu	PFAS (+)	P2	JT	175	F	1	0
11/10/21	Kisumu	PFAS (+)	P2	JT	180	F	1	1
11/10/21	Kisumu	PFAS (+)	P2	JT	0	K	1	0
11/10/21	Kisumu	PFAS (+)	P2	JT	5	K	1	0
11/10/21	Kisumu	PFAS (+)	P2	JT	10	K	1	0
11/10/21	Kisumu	PFAS (+)	P2	JT	15	K	1	0
11/10/21	Kisumu	PFAS (+)	P2	JT	20	K	1	0
11/10/21	Kisumu	PFAS (+)	P2	JT	25	K	1	0
11/10/21	Kisumu	PFAS (+)	P2	JT	30	K	1	0
11/10/21	Kisumu	PFAS (+)	P2	JT	35	K	1	0
11/10/21	Kisumu	PFAS (+)	P2	JT	40	K	1	0
11/10/21	Kisumu	PFAS (+)	P2	JT	45	K	1	0
11/10/21	Kisumu	PFAS (+)	P2	JT	50	K	1	0
11/10/21	Kisumu	PFAS (+)	P2	JT	55	K	1	0
11/10/21	Kisumu	PFAS (+)	P2	JT	60	K	1	0
11/10/21	Kisumu	PFAS (+)	P2	JT	65	K	1	0
11/10/21	Kisumu	PFAS (+)	P2	JT	70	K	1	0
11/10/21	Kisumu	PFAS (+)	P2	JT	75	K	1	0
11/10/21	Kisumu	PFAS (+)	P2	JT	80	K	1	0
11/10/21	Kisumu	PFAS (+)	P2	JT	85	K	1	0
11/10/21	Kisumu	PFAS (+)	P2	JT	90	K	1	0
11/10/21	Kisumu	PFAS (+)	P2	JT	95	K	1	0
11/10/21	Kisumu	PFAS (+)	P2	JT	100	K	1	0
11/10/21	Kisumu	PFAS (+)	P2	JT	105	K	1	0
11/10/21	Kisumu	PFAS (+)	P2	JT	110	K	1	0
11/10/21	Kisumu	PFAS (+)	P2	JT	115	K	1	0
11/10/21	Kisumu	PFAS (+)	P2	JT	120	K	1	0
11/10/21	Kisumu	PFAS (+)	P2	JT	125	K	1	0
11/10/21	Kisumu	PFAS (+)	P2	JT	130	K	1	0
11/10/21	Kisumu	PFAS (+)	P2	JT	135	K	1	0
11/10/21	Kisumu	PFAS (+)	P2	JT	140	K	1	0
11/10/21	Kisumu	PFAS (+)	P2	JT	145	K	1	0
11/10/21	Kisumu	PFAS (+)	P2	JT	150	K	1	0
11/10/21	Kisumu	PFAS (+)	P2	JT	155	K	1	0
11/10/21	Kisumu	PFAS (+)	P2	JT	160	K	1	0
11/10/21	Kisumu	PFAS (+)	P2	JT	165	K	1	0
11/10/21	Kisumu	PFAS (+)	P2	JT	170	K	1	0
11/10/21	Kisumu	PFAS (+)	P2	JT	175	K	1	0
11/10/21	Kisumu	PFAS (+)	P2	JT	180	K	1	0
11/10/21	Kisumu	PFAS (+)	P2	JT	0	N	1	5
11/10/21	Kisumu	PFAS (+)	P2	JT	5	N	1	4
11/10/21	Kisumu	PFAS (+)	P2	JT	10	N	1	3
11/10/21	Kisumu	PFAS (+)	P2	JT	15	N	1	5
11/10/21	Kisumu	PFAS (+)	P2	JT	20	N	1	3
11/10/21	Kisumu	PFAS (+)	P2	JT	25	N	1	4
11/10/21	Kisumu	PFAS (+)	P2	JT	30	N	1	3
11/10/21	Kisumu	PFAS (+)	P2	JT	35	N	1	5
11/10/21	Kisumu	PFAS (+)	P2	JT	40	N	1	4
11/10/21	Kisumu	PFAS (+)	P2	JT	45	N	1	4
11/10/21	Kisumu	PFAS (+)	P2	JT	50	N	1	4
11/10/21	Kisumu	PFAS (+)	P2	JT	55	N	1	4
11/10/21	Kisumu	PFAS (+)	P2	JT	60	N	1	2
11/10/21	Kisumu	PFAS (+)	P2	JT	65	N	1	5
11/10/21	Kisumu	PFAS (+)	P2	JT	70	N	1	4
11/10/21	Kisumu	PFAS (+)	P2	JT	75	N	1	3
11/10/21	Kisumu	PFAS (+)	P2	JT	80	N	1	4
11/10/21	Kisumu	PFAS (+)	P2	JT	85	N	1	5
11/10/21	Kisumu	PFAS (+)	P2	JT	90	N	1	3
11/10/21	Kisumu	PFAS (+)	P2	JT	95	N	1	4
11/10/21	Kisumu	PFAS (+)	P2	JT	100	N	1	5
11/10/21	Kisumu	PFAS (+)	P2	JT	105	N	1	4
11/10/21	Kisumu	PFAS (+)	P2	JT	110	N	1	2
11/10/21	Kisumu	PFAS (+)	P2	JT	115	N	1	5
11/10/21	Kisumu	PFAS (+)	P2	JT	120	N	1	4
11/10/21	Kisumu	PFAS (+)	P2	JT	125	N	1	5
11/10/21	Kisumu	PFAS (+)	P2	JT	130	N	1	5
11/10/21	Kisumu	PFAS (+)	P2	JT	135	N	1	4
11/10/21	Kisumu	PFAS (+)	P2	JT	140	N	1	3
11/10/21	Kisumu	PFAS (+)	P2	JT	145	N	1	5
11/10/21	Kisumu	PFAS (+)	P2	JT	150	N	1	5
11/10/21	Kisumu	PFAS (+)	P2	JT	155	N	1	4
11/10/21	Kisumu	PFAS (+)	P2	JT	160	N	1	4
11/10/21	Kisumu	PFAS (+)	P2	JT	165	N	1	5
11/10/21	Kisumu	PFAS (+)	P2	JT	170	N	1	4
11/10/21	Kisumu	PFAS (+)	P2	JT	175	N	1	5
11/10/21	Kisumu	PFAS (+)	P2	JT	180	N	1	4
11/10/21	Kisumu	PFAS (+)	P2	JT	0	C	2	0
11/10/21	Kisumu	PFAS (+)	P2	JT	5	C	2	0
11/10/21	Kisumu	PFAS (+)	P2	JT	10	C	2	0
11/10/21	Kisumu	PFAS (+)	P2	JT	15	C	2	0
11/10/21	Kisumu	PFAS (+)	P2	JT	20	C	2	0
11/10/21	Kisumu	PFAS (+)	P2	JT	25	C	2	0
11/10/21	Kisumu	PFAS (+)	P2	JT	30	C	2	0
11/10/21	Kisumu	PFAS (+)	P2	JT	35	C	2	0
11/10/21	Kisumu	PFAS (+)	P2	JT	40	C	2	0
11/10/21	Kisumu	PFAS (+)	P2	JT	45	C	2	0
11/10/21	Kisumu	PFAS (+)	P2	JT	50	C	2	0
11/10/21	Kisumu	PFAS (+)	P2	JT	55	C	2	0
11/10/21	Kisumu	PFAS (+)	P2	JT	60	C	2	0
11/10/21	Kisumu	PFAS (+)	P2	JT	65	C	2	0
11/10/21	Kisumu	PFAS (+)	P2	JT	70	C	2	0
11/10/21	Kisumu	PFAS (+)	P2	JT	75	C	2	0
11/10/21	Kisumu	PFAS (+)	P2	JT	80	C	2	0
11/10/21	Kisumu	PFAS (+)	P2	JT	85	C	2	0
11/10/21	Kisumu	PFAS (+)	P2	JT	90	C	2	0
11/10/21	Kisumu	PFAS (+)	P2	JT	95	C	2	0
11/10/21	Kisumu	PFAS (+)	P2	JT	100	C	2	0
11/10/21	Kisumu	PFAS (+)	P2	JT	105	C	2	0
11/10/21	Kisumu	PFAS (+)	P2	JT	110	C	2	0
11/10/21	Kisumu	PFAS (+)	P2	JT	115	C	2	0
11/10/21	Kisumu	PFAS (+)	P2	JT	120	C	2	0
11/10/21	Kisumu	PFAS (+)	P2	JT	125	C	2	0
11/10/21	Kisumu	PFAS (+)	P2	JT	130	C	2	0
11/10/21	Kisumu	PFAS (+)	P2	JT	135	C	2	0
11/10/21	Kisumu	PFAS (+)	P2	JT	140	C	2	0
11/10/21	Kisumu	PFAS (+)	P2	JT	145	C	2	0
11/10/21	Kisumu	PFAS (+)	P2	JT	150	C	2	0
11/10/21	Kisumu	PFAS (+)	P2	JT	155	C	2	0
11/10/21	Kisumu	PFAS (+)	P2	JT	160	C	2	0
11/10/21	Kisumu	PFAS (+)	P2	JT	165	C	2	0
11/10/21	Kisumu	PFAS (+)	P2	JT	170	C	2	0
11/10/21	Kisumu	PFAS (+)	P2	JT	175	C	2	0
11/10/21	Kisumu	PFAS (+)	P2	JT	180	C	2	0
11/10/21	Kisumu	PFAS (+)	P2	JT	0	F	2	0
11/10/21	Kisumu	PFAS (+)	P2	JT	5	F	2	0
11/10/21	Kisumu	PFAS (+)	P2	JT	10	F	2	0
11/10/21	Kisumu	PFAS (+)	P2	JT	15	F	2	0
11/10/21	Kisumu	PFAS (+)	P2	JT	20	F	2	1
11/10/21	Kisumu	PFAS (+)	P2	JT	25	F	2	0
11/10/21	Kisumu	PFAS (+)	P2	JT	30	F	2	1
11/10/21	Kisumu	PFAS (+)	P2	JT	35	F	2	1
11/10/21	Kisumu	PFAS (+)	P2	JT	40	F	2	1
11/10/21	Kisumu	PFAS (+)	P2	JT	45	F	2	1
11/10/21	Kisumu	PFAS (+)	P2	JT	50	F	2	1
11/10/21	Kisumu	PFAS (+)	P2	JT	55	F	2	2
11/10/21	Kisumu	PFAS (+)	P2	JT	60	F	2	1
11/10/21	Kisumu	PFAS (+)	P2	JT	65	F	2	2
11/10/21	Kisumu	PFAS (+)	P2	JT	70	F	2	0
11/10/21	Kisumu	PFAS (+)	P2	JT	75	F	2	0
11/10/21	Kisumu	PFAS (+)	P2	JT	80	F	2	1
11/10/21	Kisumu	PFAS (+)	P2	JT	85	F	2	0
11/10/21	Kisumu	PFAS (+)	P2	JT	90	F	2	0
11/10/21	Kisumu	PFAS (+)	P2	JT	95	F	2	0
11/10/21	Kisumu	PFAS (+)	P2	JT	100	F	2	1
11/10/21	Kisumu	PFAS (+)	P2	JT	105	F	2	1
11/10/21	Kisumu	PFAS (+)	P2	JT	110	F	2	0
11/10/21	Kisumu	PFAS (+)	P2	JT	115	F	2	1
11/10/21	Kisumu	PFAS (+)	P2	JT	120	F	2	0
11/10/21	Kisumu	PFAS (+)	P2	JT	125	F	2	0
11/10/21	Kisumu	PFAS (+)	P2	JT	130	F	2	0
11/10/21	Kisumu	PFAS (+)	P2	JT	135	F	2	1
11/10/21	Kisumu	PFAS (+)	P2	JT	140	F	2	0
11/10/21	Kisumu	PFAS (+)	P2	JT	145	F	2	0
11/10/21	Kisumu	PFAS (+)	P2	JT	150	F	2	0
11/10/21	Kisumu	PFAS (+)	P2	JT	155	F	2	1
11/10/21	Kisumu	PFAS (+)	P2	JT	160	F	2	1
11/10/21	Kisumu	PFAS (+)	P2	JT	165	F	2	0
11/10/21	Kisumu	PFAS (+)	P2	JT	170	F	2	0
11/10/21	Kisumu	PFAS (+)	P2	JT	175	F	2	0
11/10/21	Kisumu	PFAS (+)	P2	JT	180	F	2	1
11/10/21	Kisumu	PFAS (+)	P2	JT	0	K	2	0
11/10/21	Kisumu	PFAS (+)	P2	JT	5	K	2	0
11/10/21	Kisumu	PFAS (+)	P2	JT	10	K	2	0
11/10/21	Kisumu	PFAS (+)	P2	JT	15	K	2	0
11/10/21	Kisumu	PFAS (+)	P2	JT	20	K	2	0
11/10/21	Kisumu	PFAS (+)	P2	JT	25	K	2	0
11/10/21	Kisumu	PFAS (+)	P2	JT	30	K	2	0
11/10/21	Kisumu	PFAS (+)	P2	JT	35	K	2	0
11/10/21	Kisumu	PFAS (+)	P2	JT	40	K	2	0
11/10/21	Kisumu	PFAS (+)	P2	JT	45	K	2	0
11/10/21	Kisumu	PFAS (+)	P2	JT	50	K	2	0
11/10/21	Kisumu	PFAS (+)	P2	JT	55	K	2	0
11/10/21	Kisumu	PFAS (+)	P2	JT	60	K	2	0
11/10/21	Kisumu	PFAS (+)	P2	JT	65	K	2	0
11/10/21	Kisumu	PFAS (+)	P2	JT	70	K	2	0
11/10/21	Kisumu	PFAS (+)	P2	JT	75	K	2	0
11/10/21	Kisumu	PFAS (+)	P2	JT	80	K	2	0
11/10/21	Kisumu	PFAS (+)	P2	JT	85	K	2	0
11/10/21	Kisumu	PFAS (+)	P2	JT	90	K	2	0
11/10/21	Kisumu	PFAS (+)	P2	JT	95	K	2	0
11/10/21	Kisumu	PFAS (+)	P2	JT	100	K	2	0
11/10/21	Kisumu	PFAS (+)	P2	JT	105	K	2	0
11/10/21	Kisumu	PFAS (+)	P2	JT	110	K	2	0
11/10/21	Kisumu	PFAS (+)	P2	JT	115	K	2	0
11/10/21	Kisumu	PFAS (+)	P2	JT	120	K	2	0
11/10/21	Kisumu	PFAS (+)	P2	JT	125	K	2	0
11/10/21	Kisumu	PFAS (+)	P2	JT	130	K	2	0
11/10/21	Kisumu	PFAS (+)	P2	JT	135	K	2	0
11/10/21	Kisumu	PFAS (+)	P2	JT	140	K	2	0
11/10/21	Kisumu	PFAS (+)	P2	JT	145	K	2	0
11/10/21	Kisumu	PFAS (+)	P2	JT	150	K	2	0
11/10/21	Kisumu	PFAS (+)	P2	JT	155	K	2	0
11/10/21	Kisumu	PFAS (+)	P2	JT	160	K	2	0
11/10/21	Kisumu	PFAS (+)	P2	JT	165	K	2	0
11/10/21	Kisumu	PFAS (+)	P2	JT	170	K	2	0
11/10/21	Kisumu	PFAS (+)	P2	JT	175	K	2	0
11/10/21	Kisumu	PFAS (+)	P2	JT	180	K	2	0
11/10/21	Kisumu	PFAS (+)	P2	JT	0	N	2	4
11/10/21	Kisumu	PFAS (+)	P2	JT	5	N	2	4
11/10/21	Kisumu	PFAS (+)	P2	JT	10	N	2	4
11/10/21	Kisumu	PFAS (+)	P2	JT	15	N	2	4
11/10/21	Kisumu	PFAS (+)	P2	JT	20	N	2	3
11/10/21	Kisumu	PFAS (+)	P2	JT	25	N	2	4
11/10/21	Kisumu	PFAS (+)	P2	JT	30	N	2	3
11/10/21	Kisumu	PFAS (+)	P2	JT	35	N	2	3
11/10/21	Kisumu	PFAS (+)	P2	JT	40	N	2	3
11/10/21	Kisumu	PFAS (+)	P2	JT	45	N	2	3
11/10/21	Kisumu	PFAS (+)	P2	JT	50	N	2	3
11/10/21	Kisumu	PFAS (+)	P2	JT	55	N	2	2
11/10/21	Kisumu	PFAS (+)	P2	JT	60	N	2	3
11/10/21	Kisumu	PFAS (+)	P2	JT	65	N	2	2
11/10/21	Kisumu	PFAS (+)	P2	JT	70	N	2	4
11/10/21	Kisumu	PFAS (+)	P2	JT	75	N	2	4
11/10/21	Kisumu	PFAS (+)	P2	JT	80	N	2	2
11/10/21	Kisumu	PFAS (+)	P2	JT	85	N	2	3
11/10/21	Kisumu	PFAS (+)	P2	JT	90	N	2	3
11/10/21	Kisumu	PFAS (+)	P2	JT	95	N	2	3
11/10/21	Kisumu	PFAS (+)	P2	JT	100	N	2	2
11/10/21	Kisumu	PFAS (+)	P2	JT	105	N	2	2
11/10/21	Kisumu	PFAS (+)	P2	JT	110	N	2	3
11/10/21	Kisumu	PFAS (+)	P2	JT	115	N	2	2
11/10/21	Kisumu	PFAS (+)	P2	JT	120	N	2	3
11/10/21	Kisumu	PFAS (+)	P2	JT	125	N	2	3
11/10/21	Kisumu	PFAS (+)	P2	JT	130	N	2	3
11/10/21	Kisumu	PFAS (+)	P2	JT	135	N	2	2
11/10/21	Kisumu	PFAS (+)	P2	JT	140	N	2	3
11/10/21	Kisumu	PFAS (+)	P2	JT	145	N	2	2
11/10/21	Kisumu	PFAS (+)	P2	JT	150	N	2	2
11/10/21	Kisumu	PFAS (+)	P2	JT	155	N	2	1
11/10/21	Kisumu	PFAS (+)	P2	JT	160	N	2	1
11/10/21	Kisumu	PFAS (+)	P2	JT	165	N	2	2
11/10/21	Kisumu	PFAS (+)	P2	JT	170	N	2	2
11/10/21	Kisumu	PFAS (+)	P2	JT	175	N	2	2
11/10/21	Kisumu	PFAS (+)	P2	JT	180	N	2	1
11/10/21	Kisumu	PFAS (+)	P2	JT	0	C	3	1
11/10/21	Kisumu	PFAS (+)	P2	JT	5	C	3	1
11/10/21	Kisumu	PFAS (+)	P2	JT	10	C	3	1
11/10/21	Kisumu	PFAS (+)	P2	JT	15	C	3	1
11/10/21	Kisumu	PFAS (+)	P2	JT	20	C	3	1
11/10/21	Kisumu	PFAS (+)	P2	JT	25	C	3	1
11/10/21	Kisumu	PFAS (+)	P2	JT	30	C	3	1
11/10/21	Kisumu	PFAS (+)	P2	JT	35	C	3	0
11/10/21	Kisumu	PFAS (+)	P2	JT	40	C	3	0
11/10/21	Kisumu	PFAS (+)	P2	JT	45	C	3	0
11/10/21	Kisumu	PFAS (+)	P2	JT	50	C	3	1
11/10/21	Kisumu	PFAS (+)	P2	JT	55	C	3	0
11/10/21	Kisumu	PFAS (+)	P2	JT	60	C	3	0
11/10/21	Kisumu	PFAS (+)	P2	JT	65	C	3	0
11/10/21	Kisumu	PFAS (+)	P2	JT	70	C	3	0
11/10/21	Kisumu	PFAS (+)	P2	JT	75	C	3	0
11/10/21	Kisumu	PFAS (+)	P2	JT	80	C	3	0
11/10/21	Kisumu	PFAS (+)	P2	JT	85	C	3	0
11/10/21	Kisumu	PFAS (+)	P2	JT	90	C	3	0
11/10/21	Kisumu	PFAS (+)	P2	JT	95	C	3	0
11/10/21	Kisumu	PFAS (+)	P2	JT	100	C	3	0
11/10/21	Kisumu	PFAS (+)	P2	JT	105	C	3	0
11/10/21	Kisumu	PFAS (+)	P2	JT	110	C	3	0
11/10/21	Kisumu	PFAS (+)	P2	JT	115	C	3	0
11/10/21	Kisumu	PFAS (+)	P2	JT	120	C	3	0
11/10/21	Kisumu	PFAS (+)	P2	JT	125	C	3	0
11/10/21	Kisumu	PFAS (+)	P2	JT	130	C	3	0
11/10/21	Kisumu	PFAS (+)	P2	JT	135	C	3	0
11/10/21	Kisumu	PFAS (+)	P2	JT	140	C	3	0
11/10/21	Kisumu	PFAS (+)	P2	JT	145	C	3	0
11/10/21	Kisumu	PFAS (+)	P2	JT	150	C	3	0
11/10/21	Kisumu	PFAS (+)	P2	JT	155	C	3	0
11/10/21	Kisumu	PFAS (+)	P2	JT	160	C	3	0
11/10/21	Kisumu	PFAS (+)	P2	JT	165	C	3	0
11/10/21	Kisumu	PFAS (+)	P2	JT	170	C	3	0
11/10/21	Kisumu	PFAS (+)	P2	JT	175	C	3	0
11/10/21	Kisumu	PFAS (+)	P2	JT	180	C	3	0
11/10/21	Kisumu	PFAS (+)	P2	JT	0	F	3	0
11/10/21	Kisumu	PFAS (+)	P2	JT	5	F	3	0
11/10/21	Kisumu	PFAS (+)	P2	JT	10	F	3	0
11/10/21	Kisumu	PFAS (+)	P2	JT	15	F	3	2
11/10/21	Kisumu	PFAS (+)	P2	JT	20	F	3	0
11/10/21	Kisumu	PFAS (+)	P2	JT	25	F	3	0
11/10/21	Kisumu	PFAS (+)	P2	JT	30	F	3	0
11/10/21	Kisumu	PFAS (+)	P2	JT	35	F	3	0
11/10/21	Kisumu	PFAS (+)	P2	JT	40	F	3	1
11/10/21	Kisumu	PFAS (+)	P2	JT	45	F	3	1
11/10/21	Kisumu	PFAS (+)	P2	JT	50	F	3	0
11/10/21	Kisumu	PFAS (+)	P2	JT	55	F	3	0
11/10/21	Kisumu	PFAS (+)	P2	JT	60	F	3	0
11/10/21	Kisumu	PFAS (+)	P2	JT	65	F	3	0
11/10/21	Kisumu	PFAS (+)	P2	JT	70	F	3	0
11/10/21	Kisumu	PFAS (+)	P2	JT	75	F	3	1
11/10/21	Kisumu	PFAS (+)	P2	JT	80	F	3	1
11/10/21	Kisumu	PFAS (+)	P2	JT	85	F	3	0
11/10/21	Kisumu	PFAS (+)	P2	JT	90	F	3	0
11/10/21	Kisumu	PFAS (+)	P2	JT	95	F	3	0
11/10/21	Kisumu	PFAS (+)	P2	JT	100	F	3	1
11/10/21	Kisumu	PFAS (+)	P2	JT	105	F	3	2
11/10/21	Kisumu	PFAS (+)	P2	JT	110	F	3	0
11/10/21	Kisumu	PFAS (+)	P2	JT	115	F	3	0
11/10/21	Kisumu	PFAS (+)	P2	JT	120	F	3	0
11/10/21	Kisumu	PFAS (+)	P2	JT	125	F	3	0
11/10/21	Kisumu	PFAS (+)	P2	JT	130	F	3	0
11/10/21	Kisumu	PFAS (+)	P2	JT	135	F	3	1
11/10/21	Kisumu	PFAS (+)	P2	JT	140	F	3	1
11/10/21	Kisumu	PFAS (+)	P2	JT	145	F	3	1
11/10/21	Kisumu	PFAS (+)	P2	JT	150	F	3	1
11/10/21	Kisumu	PFAS (+)	P2	JT	155	F	3	1
11/10/21	Kisumu	PFAS (+)	P2	JT	160	F	3	0
11/10/21	Kisumu	PFAS (+)	P2	JT	165	F	3	0
11/10/21	Kisumu	PFAS (+)	P2	JT	170	F	3	1
11/10/21	Kisumu	PFAS (+)	P2	JT	175	F	3	1
11/10/21	Kisumu	PFAS (+)	P2	JT	180	F	3	0
11/10/21	Kisumu	PFAS (+)	P2	JT	0	K	3	0
11/10/21	Kisumu	PFAS (+)	P2	JT	5	K	3	0
11/10/21	Kisumu	PFAS (+)	P2	JT	10	K	3	0
11/10/21	Kisumu	PFAS (+)	P2	JT	15	K	3	0
11/10/21	Kisumu	PFAS (+)	P2	JT	20	K	3	0
11/10/21	Kisumu	PFAS (+)	P2	JT	25	K	3	0
11/10/21	Kisumu	PFAS (+)	P2	JT	30	K	3	0
11/10/21	Kisumu	PFAS (+)	P2	JT	35	K	3	0
11/10/21	Kisumu	PFAS (+)	P2	JT	40	K	3	0
11/10/21	Kisumu	PFAS (+)	P2	JT	45	K	3	0
11/10/21	Kisumu	PFAS (+)	P2	JT	50	K	3	0
11/10/21	Kisumu	PFAS (+)	P2	JT	55	K	3	0
11/10/21	Kisumu	PFAS (+)	P2	JT	60	K	3	0
11/10/21	Kisumu	PFAS (+)	P2	JT	65	K	3	0
11/10/21	Kisumu	PFAS (+)	P2	JT	70	K	3	0
11/10/21	Kisumu	PFAS (+)	P2	JT	75	K	3	0
11/10/21	Kisumu	PFAS (+)	P2	JT	80	K	3	0
11/10/21	Kisumu	PFAS (+)	P2	JT	85	K	3	0
11/10/21	Kisumu	PFAS (+)	P2	JT	90	K	3	0
11/10/21	Kisumu	PFAS (+)	P2	JT	95	K	3	0
11/10/21	Kisumu	PFAS (+)	P2	JT	100	K	3	0
11/10/21	Kisumu	PFAS (+)	P2	JT	105	K	3	0
11/10/21	Kisumu	PFAS (+)	P2	JT	110	K	3	0
11/10/21	Kisumu	PFAS (+)	P2	JT	115	K	3	0
11/10/21	Kisumu	PFAS (+)	P2	JT	120	K	3	0
11/10/21	Kisumu	PFAS (+)	P2	JT	125	K	3	0
11/10/21	Kisumu	PFAS (+)	P2	JT	130	K	3	0
11/10/21	Kisumu	PFAS (+)	P2	JT	135	K	3	0
11/10/21	Kisumu	PFAS (+)	P2	JT	140	K	3	0
11/10/21	Kisumu	PFAS (+)	P2	JT	145	K	3	0
11/10/21	Kisumu	PFAS (+)	P2	JT	150	K	3	0
11/10/21	Kisumu	PFAS (+)	P2	JT	155	K	3	0
11/10/21	Kisumu	PFAS (+)	P2	JT	160	K	3	0
11/10/21	Kisumu	PFAS (+)	P2	JT	165	K	3	0
11/10/21	Kisumu	PFAS (+)	P2	JT	170	K	3	0
11/10/21	Kisumu	PFAS (+)	P2	JT	175	K	3	0
11/10/21	Kisumu	PFAS (+)	P2	JT	180	K	3	0
11/10/21	Kisumu	PFAS (+)	P2	JT	0	N	3	4
11/10/21	Kisumu	PFAS (+)	P2	JT	5	N	3	4
11/10/21	Kisumu	PFAS (+)	P2	JT	10	N	3	4
11/10/21	Kisumu	PFAS (+)	P2	JT	15	N	3	2
11/10/21	Kisumu	PFAS (+)	P2	JT	20	N	3	4
11/10/21	Kisumu	PFAS (+)	P2	JT	25	N	3	4
11/10/21	Kisumu	PFAS (+)	P2	JT	30	N	3	4
11/10/21	Kisumu	PFAS (+)	P2	JT	35	N	3	5
11/10/21	Kisumu	PFAS (+)	P2	JT	40	N	3	4
11/10/21	Kisumu	PFAS (+)	P2	JT	45	N	3	4
11/10/21	Kisumu	PFAS (+)	P2	JT	50	N	3	4
11/10/21	Kisumu	PFAS (+)	P2	JT	55	N	3	5
11/10/21	Kisumu	PFAS (+)	P2	JT	60	N	3	5
11/10/21	Kisumu	PFAS (+)	P2	JT	65	N	3	5
11/10/21	Kisumu	PFAS (+)	P2	JT	70	N	3	5
11/10/21	Kisumu	PFAS (+)	P2	JT	75	N	3	4
11/10/21	Kisumu	PFAS (+)	P2	JT	80	N	3	4
11/10/21	Kisumu	PFAS (+)	P2	JT	85	N	3	5
11/10/21	Kisumu	PFAS (+)	P2	JT	90	N	3	5
11/10/21	Kisumu	PFAS (+)	P2	JT	95	N	3	5
11/10/21	Kisumu	PFAS (+)	P2	JT	100	N	3	4
11/10/21	Kisumu	PFAS (+)	P2	JT	105	N	3	3
11/10/21	Kisumu	PFAS (+)	P2	JT	110	N	3	5
11/10/21	Kisumu	PFAS (+)	P2	JT	115	N	3	5
11/10/21	Kisumu	PFAS (+)	P2	JT	120	N	3	5
11/10/21	Kisumu	PFAS (+)	P2	JT	125	N	3	5
11/10/21	Kisumu	PFAS (+)	P2	JT	130	N	3	5
11/10/21	Kisumu	PFAS (+)	P2	JT	135	N	3	4
11/10/21	Kisumu	PFAS (+)	P2	JT	140	N	3	4
11/10/21	Kisumu	PFAS (+)	P2	JT	145	N	3	4
11/10/21	Kisumu	PFAS (+)	P2	JT	150	N	3	4
11/10/21	Kisumu	PFAS (+)	P2	JT	155	N	3	4
11/10/21	Kisumu	PFAS (+)	P2	JT	160	N	3	5
11/10/21	Kisumu	PFAS (+)	P2	JT	165	N	3	5
11/10/21	Kisumu	PFAS (+)	P2	JT	170	N	3	4
11/10/21	Kisumu	PFAS (+)	P2	JT	175	N	3	4
11/10/21	Kisumu	PFAS (+)	P2	JT	180	N	3	5
11/10/21	Kisumu	PFAS (+)	P2	JT	0	C	4	0
11/10/21	Kisumu	PFAS (+)	P2	JT	5	C	4	0
11/10/21	Kisumu	PFAS (+)	P2	JT	10	C	4	0
11/10/21	Kisumu	PFAS (+)	P2	JT	15	C	4	0
11/10/21	Kisumu	PFAS (+)	P2	JT	20	C	4	0
11/10/21	Kisumu	PFAS (+)	P2	JT	25	C	4	0
11/10/21	Kisumu	PFAS (+)	P2	JT	30	C	4	0
11/10/21	Kisumu	PFAS (+)	P2	JT	35	C	4	0
11/10/21	Kisumu	PFAS (+)	P2	JT	40	C	4	0
11/10/21	Kisumu	PFAS (+)	P2	JT	45	C	4	0
11/10/21	Kisumu	PFAS (+)	P2	JT	50	C	4	0
11/10/21	Kisumu	PFAS (+)	P2	JT	55	C	4	0
11/10/21	Kisumu	PFAS (+)	P2	JT	60	C	4	0
11/10/21	Kisumu	PFAS (+)	P2	JT	65	C	4	0
11/10/21	Kisumu	PFAS (+)	P2	JT	70	C	4	0
11/10/21	Kisumu	PFAS (+)	P2	JT	75	C	4	0
11/10/21	Kisumu	PFAS (+)	P2	JT	80	C	4	0
11/10/21	Kisumu	PFAS (+)	P2	JT	85	C	4	0
11/10/21	Kisumu	PFAS (+)	P2	JT	90	C	4	0
11/10/21	Kisumu	PFAS (+)	P2	JT	95	C	4	0
11/10/21	Kisumu	PFAS (+)	P2	JT	100	C	4	0
11/10/21	Kisumu	PFAS (+)	P2	JT	105	C	4	0
11/10/21	Kisumu	PFAS (+)	P2	JT	110	C	4	0
11/10/21	Kisumu	PFAS (+)	P2	JT	115	C	4	0
11/10/21	Kisumu	PFAS (+)	P2	JT	120	C	4	0
11/10/21	Kisumu	PFAS (+)	P2	JT	125	C	4	0
11/10/21	Kisumu	PFAS (+)	P2	JT	130	C	4	0
11/10/21	Kisumu	PFAS (+)	P2	JT	135	C	4	0
11/10/21	Kisumu	PFAS (+)	P2	JT	140	C	4	0
11/10/21	Kisumu	PFAS (+)	P2	JT	145	C	4	0
11/10/21	Kisumu	PFAS (+)	P2	JT	150	C	4	0
11/10/21	Kisumu	PFAS (+)	P2	JT	155	C	4	0
11/10/21	Kisumu	PFAS (+)	P2	JT	160	C	4	0
11/10/21	Kisumu	PFAS (+)	P2	JT	165	C	4	0
11/10/21	Kisumu	PFAS (+)	P2	JT	170	C	4	0
11/10/21	Kisumu	PFAS (+)	P2	JT	175	C	4	0
11/10/21	Kisumu	PFAS (+)	P2	JT	180	C	4	0
11/10/21	Kisumu	PFAS (+)	P2	JT	0	F	4	1
11/10/21	Kisumu	PFAS (+)	P2	JT	5	F	4	0
11/10/21	Kisumu	PFAS (+)	P2	JT	10	F	4	2
11/10/21	Kisumu	PFAS (+)	P2	JT	15	F	4	0
11/10/21	Kisumu	PFAS (+)	P2	JT	20	F	4	3
11/10/21	Kisumu	PFAS (+)	P2	JT	25	F	4	0
11/10/21	Kisumu	PFAS (+)	P2	JT	30	F	4	2
11/10/21	Kisumu	PFAS (+)	P2	JT	35	F	4	1
11/10/21	Kisumu	PFAS (+)	P2	JT	40	F	4	1
11/10/21	Kisumu	PFAS (+)	P2	JT	45	F	4	0
11/10/21	Kisumu	PFAS (+)	P2	JT	50	F	4	2
11/10/21	Kisumu	PFAS (+)	P2	JT	55	F	4	1
11/10/21	Kisumu	PFAS (+)	P2	JT	60	F	4	0
11/10/21	Kisumu	PFAS (+)	P2	JT	65	F	4	1
11/10/21	Kisumu	PFAS (+)	P2	JT	70	F	4	1
11/10/21	Kisumu	PFAS (+)	P2	JT	75	F	4	1
11/10/21	Kisumu	PFAS (+)	P2	JT	80	F	4	1
11/10/21	Kisumu	PFAS (+)	P2	JT	85	F	4	2
11/10/21	Kisumu	PFAS (+)	P2	JT	90	F	4	1
11/10/21	Kisumu	PFAS (+)	P2	JT	95	F	4	2
11/10/21	Kisumu	PFAS (+)	P2	JT	100	F	4	0
11/10/21	Kisumu	PFAS (+)	P2	JT	105	F	4	1
11/10/21	Kisumu	PFAS (+)	P2	JT	110	F	4	1
11/10/21	Kisumu	PFAS (+)	P2	JT	115	F	4	0
11/10/21	Kisumu	PFAS (+)	P2	JT	120	F	4	0
11/10/21	Kisumu	PFAS (+)	P2	JT	125	F	4	3
11/10/21	Kisumu	PFAS (+)	P2	JT	130	F	4	1
11/10/21	Kisumu	PFAS (+)	P2	JT	135	F	4	1
11/10/21	Kisumu	PFAS (+)	P2	JT	140	F	4	0
11/10/21	Kisumu	PFAS (+)	P2	JT	145	F	4	0
11/10/21	Kisumu	PFAS (+)	P2	JT	150	F	4	1
11/10/21	Kisumu	PFAS (+)	P2	JT	155	F	4	1
11/10/21	Kisumu	PFAS (+)	P2	JT	160	F	4	0
11/10/21	Kisumu	PFAS (+)	P2	JT	165	F	4	1
11/10/21	Kisumu	PFAS (+)	P2	JT	170	F	4	0
11/10/21	Kisumu	PFAS (+)	P2	JT	175	F	4	1
11/10/21	Kisumu	PFAS (+)	P2	JT	180	F	4	1
11/10/21	Kisumu	PFAS (+)	P2	JT	0	K	4	0
11/10/21	Kisumu	PFAS (+)	P2	JT	5	K	4	0
11/10/21	Kisumu	PFAS (+)	P2	JT	10	K	4	0
11/10/21	Kisumu	PFAS (+)	P2	JT	15	K	4	0
11/10/21	Kisumu	PFAS (+)	P2	JT	20	K	4	0
11/10/21	Kisumu	PFAS (+)	P2	JT	25	K	4	0
11/10/21	Kisumu	PFAS (+)	P2	JT	30	K	4	0
11/10/21	Kisumu	PFAS (+)	P2	JT	35	K	4	0
11/10/21	Kisumu	PFAS (+)	P2	JT	40	K	4	0
11/10/21	Kisumu	PFAS (+)	P2	JT	45	K	4	0
11/10/21	Kisumu	PFAS (+)	P2	JT	50	K	4	0
11/10/21	Kisumu	PFAS (+)	P2	JT	55	K	4	0
11/10/21	Kisumu	PFAS (+)	P2	JT	60	K	4	0
11/10/21	Kisumu	PFAS (+)	P2	JT	65	K	4	0
11/10/21	Kisumu	PFAS (+)	P2	JT	70	K	4	0
11/10/21	Kisumu	PFAS (+)	P2	JT	75	K	4	0
11/10/21	Kisumu	PFAS (+)	P2	JT	80	K	4	0
11/10/21	Kisumu	PFAS (+)	P2	JT	85	K	4	0
11/10/21	Kisumu	PFAS (+)	P2	JT	90	K	4	0
11/10/21	Kisumu	PFAS (+)	P2	JT	95	K	4	0
11/10/21	Kisumu	PFAS (+)	P2	JT	100	K	4	0
11/10/21	Kisumu	PFAS (+)	P2	JT	105	K	4	0
11/10/21	Kisumu	PFAS (+)	P2	JT	110	K	4	0
11/10/21	Kisumu	PFAS (+)	P2	JT	115	K	4	0
11/10/21	Kisumu	PFAS (+)	P2	JT	120	K	4	0
11/10/21	Kisumu	PFAS (+)	P2	JT	125	K	4	0
11/10/21	Kisumu	PFAS (+)	P2	JT	130	K	4	0
11/10/21	Kisumu	PFAS (+)	P2	JT	135	K	4	0
11/10/21	Kisumu	PFAS (+)	P2	JT	140	K	4	0
11/10/21	Kisumu	PFAS (+)	P2	JT	145	K	4	0
11/10/21	Kisumu	PFAS (+)	P2	JT	150	K	4	0
11/10/21	Kisumu	PFAS (+)	P2	JT	155	K	4	0
11/10/21	Kisumu	PFAS (+)	P2	JT	160	K	4	0
11/10/21	Kisumu	PFAS (+)	P2	JT	165	K	4	0
11/10/21	Kisumu	PFAS (+)	P2	JT	170	K	4	0
11/10/21	Kisumu	PFAS (+)	P2	JT	175	K	4	0
11/10/21	Kisumu	PFAS (+)	P2	JT	180	K	4	0
11/10/21	Kisumu	PFAS (+)	P2	JT	0	N	4	4
11/10/21	Kisumu	PFAS (+)	P2	JT	5	N	4	5
11/10/21	Kisumu	PFAS (+)	P2	JT	10	N	4	3
11/10/21	Kisumu	PFAS (+)	P2	JT	15	N	4	5
11/10/21	Kisumu	PFAS (+)	P2	JT	20	N	4	2
11/10/21	Kisumu	PFAS (+)	P2	JT	25	N	4	5
11/10/21	Kisumu	PFAS (+)	P2	JT	30	N	4	3
11/10/21	Kisumu	PFAS (+)	P2	JT	35	N	4	4
11/10/21	Kisumu	PFAS (+)	P2	JT	40	N	4	4
11/10/21	Kisumu	PFAS (+)	P2	JT	45	N	4	5
11/10/21	Kisumu	PFAS (+)	P2	JT	50	N	4	3
11/10/21	Kisumu	PFAS (+)	P2	JT	55	N	4	4
11/10/21	Kisumu	PFAS (+)	P2	JT	60	N	4	5
11/10/21	Kisumu	PFAS (+)	P2	JT	65	N	4	4
11/10/21	Kisumu	PFAS (+)	P2	JT	70	N	4	4
11/10/21	Kisumu	PFAS (+)	P2	JT	75	N	4	4
11/10/21	Kisumu	PFAS (+)	P2	JT	80	N	4	4
11/10/21	Kisumu	PFAS (+)	P2	JT	85	N	4	3
11/10/21	Kisumu	PFAS (+)	P2	JT	90	N	4	4
11/10/21	Kisumu	PFAS (+)	P2	JT	95	N	4	3
11/10/21	Kisumu	PFAS (+)	P2	JT	100	N	4	5
11/10/21	Kisumu	PFAS (+)	P2	JT	105	N	4	4
11/10/21	Kisumu	PFAS (+)	P2	JT	110	N	4	4
11/10/21	Kisumu	PFAS (+)	P2	JT	115	N	4	5
11/10/21	Kisumu	PFAS (+)	P2	JT	120	N	4	5
11/10/21	Kisumu	PFAS (+)	P2	JT	125	N	4	2
11/10/21	Kisumu	PFAS (+)	P2	JT	130	N	4	4
11/10/21	Kisumu	PFAS (+)	P2	JT	135	N	4	4
11/10/21	Kisumu	PFAS (+)	P2	JT	140	N	4	5
11/10/21	Kisumu	PFAS (+)	P2	JT	145	N	4	5
11/10/21	Kisumu	PFAS (+)	P2	JT	150	N	4	4
11/10/21	Kisumu	PFAS (+)	P2	JT	155	N	4	4
11/10/21	Kisumu	PFAS (+)	P2	JT	160	N	4	5
11/10/21	Kisumu	PFAS (+)	P2	JT	165	N	4	4
11/10/21	Kisumu	PFAS (+)	P2	JT	170	N	4	5
11/10/21	Kisumu	PFAS (+)	P2	JT	175	N	4	4
11/10/21	Kisumu	PFAS (+)	P2	JT	180	N	4	4
11/10/21	Kisumu	PFAS (+)	P2	JT	0	C	5	0
11/10/21	Kisumu	PFAS (+)	P2	JT	5	C	5	0
11/10/21	Kisumu	PFAS (+)	P2	JT	10	C	5	0
11/10/21	Kisumu	PFAS (+)	P2	JT	15	C	5	0
11/10/21	Kisumu	PFAS (+)	P2	JT	20	C	5	0
11/10/21	Kisumu	PFAS (+)	P2	JT	25	C	5	0
11/10/21	Kisumu	PFAS (+)	P2	JT	30	C	5	0
11/10/21	Kisumu	PFAS (+)	P2	JT	35	C	5	0
11/10/21	Kisumu	PFAS (+)	P2	JT	40	C	5	0
11/10/21	Kisumu	PFAS (+)	P2	JT	45	C	5	0
11/10/21	Kisumu	PFAS (+)	P2	JT	50	C	5	0
11/10/21	Kisumu	PFAS (+)	P2	JT	55	C	5	0
11/10/21	Kisumu	PFAS (+)	P2	JT	60	C	5	0
11/10/21	Kisumu	PFAS (+)	P2	JT	65	C	5	0
11/10/21	Kisumu	PFAS (+)	P2	JT	70	C	5	0
11/10/21	Kisumu	PFAS (+)	P2	JT	75	C	5	0
11/10/21	Kisumu	PFAS (+)	P2	JT	80	C	5	0
11/10/21	Kisumu	PFAS (+)	P2	JT	85	C	5	0
11/10/21	Kisumu	PFAS (+)	P2	JT	90	C	5	0
11/10/21	Kisumu	PFAS (+)	P2	JT	95	C	5	0
11/10/21	Kisumu	PFAS (+)	P2	JT	100	C	5	0
11/10/21	Kisumu	PFAS (+)	P2	JT	105	C	5	0
11/10/21	Kisumu	PFAS (+)	P2	JT	110	C	5	0
11/10/21	Kisumu	PFAS (+)	P2	JT	115	C	5	0
11/10/21	Kisumu	PFAS (+)	P2	JT	120	C	5	0
11/10/21	Kisumu	PFAS (+)	P2	JT	125	C	5	0
11/10/21	Kisumu	PFAS (+)	P2	JT	130	C	5	0
11/10/21	Kisumu	PFAS (+)	P2	JT	135	C	5	0
11/10/21	Kisumu	PFAS (+)	P2	JT	140	C	5	0
11/10/21	Kisumu	PFAS (+)	P2	JT	145	C	5	0
11/10/21	Kisumu	PFAS (+)	P2	JT	150	C	5	0
11/10/21	Kisumu	PFAS (+)	P2	JT	155	C	5	0
11/10/21	Kisumu	PFAS (+)	P2	JT	160	C	5	0
11/10/21	Kisumu	PFAS (+)	P2	JT	165	C	5	0
11/10/21	Kisumu	PFAS (+)	P2	JT	170	C	5	0
11/10/21	Kisumu	PFAS (+)	P2	JT	175	C	5	0
11/10/21	Kisumu	PFAS (+)	P2	JT	180	C	5	0
11/10/21	Kisumu	PFAS (+)	P2	JT	0	F	5	2
11/10/21	Kisumu	PFAS (+)	P2	JT	5	F	5	0
11/10/21	Kisumu	PFAS (+)	P2	JT	10	F	5	1
11/10/21	Kisumu	PFAS (+)	P2	JT	15	F	5	1
11/10/21	Kisumu	PFAS (+)	P2	JT	20	F	5	1
11/10/21	Kisumu	PFAS (+)	P2	JT	25	F	5	2
11/10/21	Kisumu	PFAS (+)	P2	JT	30	F	5	0
11/10/21	Kisumu	PFAS (+)	P2	JT	35	F	5	1
11/10/21	Kisumu	PFAS (+)	P2	JT	40	F	5	3
11/10/21	Kisumu	PFAS (+)	P2	JT	45	F	5	0
11/10/21	Kisumu	PFAS (+)	P2	JT	50	F	5	3
11/10/21	Kisumu	PFAS (+)	P2	JT	55	F	5	1
11/10/21	Kisumu	PFAS (+)	P2	JT	60	F	5	0
11/10/21	Kisumu	PFAS (+)	P2	JT	65	F	5	1
11/10/21	Kisumu	PFAS (+)	P2	JT	70	F	5	1
11/10/21	Kisumu	PFAS (+)	P2	JT	75	F	5	3
11/10/21	Kisumu	PFAS (+)	P2	JT	80	F	5	3
11/10/21	Kisumu	PFAS (+)	P2	JT	85	F	5	2
11/10/21	Kisumu	PFAS (+)	P2	JT	90	F	5	1
11/10/21	Kisumu	PFAS (+)	P2	JT	95	F	5	1
11/10/21	Kisumu	PFAS (+)	P2	JT	100	F	5	1
11/10/21	Kisumu	PFAS (+)	P2	JT	105	F	5	0
11/10/21	Kisumu	PFAS (+)	P2	JT	110	F	5	1
11/10/21	Kisumu	PFAS (+)	P2	JT	115	F	5	1
11/10/21	Kisumu	PFAS (+)	P2	JT	120	F	5	0
11/10/21	Kisumu	PFAS (+)	P2	JT	125	F	5	1
11/10/21	Kisumu	PFAS (+)	P2	JT	130	F	5	0
11/10/21	Kisumu	PFAS (+)	P2	JT	135	F	5	1
11/10/21	Kisumu	PFAS (+)	P2	JT	140	F	5	0
11/10/21	Kisumu	PFAS (+)	P2	JT	145	F	5	3
11/10/21	Kisumu	PFAS (+)	P2	JT	150	F	5	0
11/10/21	Kisumu	PFAS (+)	P2	JT	155	F	5	0
11/10/21	Kisumu	PFAS (+)	P2	JT	160	F	5	2
11/10/21	Kisumu	PFAS (+)	P2	JT	165	F	5	3
11/10/21	Kisumu	PFAS (+)	P2	JT	170	F	5	0
11/10/21	Kisumu	PFAS (+)	P2	JT	175	F	5	1
11/10/21	Kisumu	PFAS (+)	P2	JT	180	F	5	0
11/10/21	Kisumu	PFAS (+)	P2	JT	0	K	5	0
11/10/21	Kisumu	PFAS (+)	P2	JT	5	K	5	0
11/10/21	Kisumu	PFAS (+)	P2	JT	10	K	5	0
11/10/21	Kisumu	PFAS (+)	P2	JT	15	K	5	0
11/10/21	Kisumu	PFAS (+)	P2	JT	20	K	5	0
11/10/21	Kisumu	PFAS (+)	P2	JT	25	K	5	0
11/10/21	Kisumu	PFAS (+)	P2	JT	30	K	5	0
11/10/21	Kisumu	PFAS (+)	P2	JT	35	K	5	0
11/10/21	Kisumu	PFAS (+)	P2	JT	40	K	5	0
11/10/21	Kisumu	PFAS (+)	P2	JT	45	K	5	0
11/10/21	Kisumu	PFAS (+)	P2	JT	50	K	5	0
11/10/21	Kisumu	PFAS (+)	P2	JT	55	K	5	0
11/10/21	Kisumu	PFAS (+)	P2	JT	60	K	5	0
11/10/21	Kisumu	PFAS (+)	P2	JT	65	K	5	0
11/10/21	Kisumu	PFAS (+)	P2	JT	70	K	5	0
11/10/21	Kisumu	PFAS (+)	P2	JT	75	K	5	0
11/10/21	Kisumu	PFAS (+)	P2	JT	80	K	5	0
11/10/21	Kisumu	PFAS (+)	P2	JT	85	K	5	0
11/10/21	Kisumu	PFAS (+)	P2	JT	90	K	5	0
11/10/21	Kisumu	PFAS (+)	P2	JT	95	K	5	0
11/10/21	Kisumu	PFAS (+)	P2	JT	100	K	5	0
11/10/21	Kisumu	PFAS (+)	P2	JT	105	K	5	0
11/10/21	Kisumu	PFAS (+)	P2	JT	110	K	5	0
11/10/21	Kisumu	PFAS (+)	P2	JT	115	K	5	0
11/10/21	Kisumu	PFAS (+)	P2	JT	120	K	5	0
11/10/21	Kisumu	PFAS (+)	P2	JT	125	K	5	0
11/10/21	Kisumu	PFAS (+)	P2	JT	130	K	5	0
11/10/21	Kisumu	PFAS (+)	P2	JT	135	K	5	0
11/10/21	Kisumu	PFAS (+)	P2	JT	140	K	5	0
11/10/21	Kisumu	PFAS (+)	P2	JT	145	K	5	0
11/10/21	Kisumu	PFAS (+)	P2	JT	150	K	5	0
11/10/21	Kisumu	PFAS (+)	P2	JT	155	K	5	0
11/10/21	Kisumu	PFAS (+)	P2	JT	160	K	5	0
11/10/21	Kisumu	PFAS (+)	P2	JT	165	K	5	0
11/10/21	Kisumu	PFAS (+)	P2	JT	170	K	5	0
11/10/21	Kisumu	PFAS (+)	P2	JT	175	K	5	0
11/10/21	Kisumu	PFAS (+)	P2	JT	180	K	5	0
11/10/21	Kisumu	PFAS (+)	P2	JT	0	N	5	3
11/10/21	Kisumu	PFAS (+)	P2	JT	5	N	5	5
11/10/21	Kisumu	PFAS (+)	P2	JT	10	N	5	4
11/10/21	Kisumu	PFAS (+)	P2	JT	15	N	5	4
11/10/21	Kisumu	PFAS (+)	P2	JT	20	N	5	4
11/10/21	Kisumu	PFAS (+)	P2	JT	25	N	5	3
11/10/21	Kisumu	PFAS (+)	P2	JT	30	N	5	5
11/10/21	Kisumu	PFAS (+)	P2	JT	35	N	5	4
11/10/21	Kisumu	PFAS (+)	P2	JT	40	N	5	2
11/10/21	Kisumu	PFAS (+)	P2	JT	45	N	5	5
11/10/21	Kisumu	PFAS (+)	P2	JT	50	N	5	2
11/10/21	Kisumu	PFAS (+)	P2	JT	55	N	5	4
11/10/21	Kisumu	PFAS (+)	P2	JT	60	N	5	5
11/10/21	Kisumu	PFAS (+)	P2	JT	65	N	5	4
11/10/21	Kisumu	PFAS (+)	P2	JT	70	N	5	4
11/10/21	Kisumu	PFAS (+)	P2	JT	75	N	5	2
11/10/21	Kisumu	PFAS (+)	P2	JT	80	N	5	2
11/10/21	Kisumu	PFAS (+)	P2	JT	85	N	5	3
11/10/21	Kisumu	PFAS (+)	P2	JT	90	N	5	4
11/10/21	Kisumu	PFAS (+)	P2	JT	95	N	5	4
11/10/21	Kisumu	PFAS (+)	P2	JT	100	N	5	4
11/10/21	Kisumu	PFAS (+)	P2	JT	105	N	5	5
11/10/21	Kisumu	PFAS (+)	P2	JT	110	N	5	4
11/10/21	Kisumu	PFAS (+)	P2	JT	115	N	5	4
11/10/21	Kisumu	PFAS (+)	P2	JT	120	N	5	5
11/10/21	Kisumu	PFAS (+)	P2	JT	125	N	5	4
11/10/21	Kisumu	PFAS (+)	P2	JT	130	N	5	5
11/10/21	Kisumu	PFAS (+)	P2	JT	135	N	5	4
11/10/21	Kisumu	PFAS (+)	P2	JT	140	N	5	5
11/10/21	Kisumu	PFAS (+)	P2	JT	145	N	5	2
11/10/21	Kisumu	PFAS (+)	P2	JT	150	N	5	5
11/10/21	Kisumu	PFAS (+)	P2	JT	155	N	5	5
11/10/21	Kisumu	PFAS (+)	P2	JT	160	N	5	3
11/10/21	Kisumu	PFAS (+)	P2	JT	165	N	5	2
11/10/21	Kisumu	PFAS (+)	P2	JT	170	N	5	5
11/10/21	Kisumu	PFAS (+)	P2	JT	175	N	5	4
11/10/21	Kisumu	PFAS (+)	P2	JT	180	N	5	5
11/10/21	Kisumu	PFAS (+)	P2	JT	0	C	1	0
11/10/21	Kisumu	PFAS (+)	P2	JT	5	C	1	0
11/10/21	Kisumu	PFAS (+)	P2	JT	10	C	1	0
11/10/21	Kisumu	PFAS (+)	P2	JT	15	C	1	0
11/10/21	Kisumu	PFAS (+)	P2	JT	20	C	1	0
11/10/21	Kisumu	PFAS (+)	P2	JT	25	C	1	0
11/10/21	Kisumu	PFAS (+)	P2	JT	30	C	1	0
11/10/21	Kisumu	PFAS (+)	P2	JT	35	C	1	0
11/10/21	Kisumu	PFAS (+)	P2	JT	40	C	1	0
11/10/21	Kisumu	PFAS (+)	P2	JT	45	C	1	0
11/10/21	Kisumu	PFAS (+)	P2	JT	50	C	1	0
11/10/21	Kisumu	PFAS (+)	P2	JT	55	C	1	0
11/10/21	Kisumu	PFAS (+)	P2	JT	60	C	1	0
11/10/21	Kisumu	PFAS (+)	P2	JT	65	C	1	0
11/10/21	Kisumu	PFAS (+)	P2	JT	70	C	1	0
11/10/21	Kisumu	PFAS (+)	P2	JT	75	C	1	0
11/10/21	Kisumu	PFAS (+)	P2	JT	80	C	1	0
11/10/21	Kisumu	PFAS (+)	P2	JT	85	C	1	0
11/10/21	Kisumu	PFAS (+)	P2	JT	90	C	1	0
11/10/21	Kisumu	PFAS (+)	P2	JT	95	C	1	0
11/10/21	Kisumu	PFAS (+)	P2	JT	100	C	1	1
11/10/21	Kisumu	PFAS (+)	P2	JT	105	C	1	1
11/10/21	Kisumu	PFAS (+)	P2	JT	110	C	1	0
11/10/21	Kisumu	PFAS (+)	P2	JT	115	C	1	0
11/10/21	Kisumu	PFAS (+)	P2	JT	120	C	1	0
11/10/21	Kisumu	PFAS (+)	P2	JT	125	C	1	0
11/10/21	Kisumu	PFAS (+)	P2	JT	130	C	1	0
11/10/21	Kisumu	PFAS (+)	P2	JT	135	C	1	0
11/10/21	Kisumu	PFAS (+)	P2	JT	140	C	1	0
11/10/21	Kisumu	PFAS (+)	P2	JT	145	C	1	0
11/10/21	Kisumu	PFAS (+)	P2	JT	150	C	1	0
11/10/21	Kisumu	PFAS (+)	P2	JT	155	C	1	0
11/10/21	Kisumu	PFAS (+)	P2	JT	160	C	1	0
11/10/21	Kisumu	PFAS (+)	P2	JT	165	C	1	0
11/10/21	Kisumu	PFAS (+)	P2	JT	170	C	1	0
11/10/21	Kisumu	PFAS (+)	P2	JT	175	C	1	0
11/10/21	Kisumu	PFAS (+)	P2	JT	180	C	1	0
11/10/21	Kisumu	PFAS (+)	P2	JT	0	F	1	2
11/10/21	Kisumu	PFAS (+)	P2	JT	5	F	1	1
11/10/21	Kisumu	PFAS (+)	P2	JT	10	F	1	0
11/10/21	Kisumu	PFAS (+)	P2	JT	15	F	1	0
11/10/21	Kisumu	PFAS (+)	P2	JT	20	F	1	1
11/10/21	Kisumu	PFAS (+)	P2	JT	25	F	1	0
11/10/21	Kisumu	PFAS (+)	P2	JT	30	F	1	0
11/10/21	Kisumu	PFAS (+)	P2	JT	35	F	1	0
11/10/21	Kisumu	PFAS (+)	P2	JT	40	F	1	0
11/10/21	Kisumu	PFAS (+)	P2	JT	45	F	1	0
11/10/21	Kisumu	PFAS (+)	P2	JT	50	F	1	0
11/10/21	Kisumu	PFAS (+)	P2	JT	55	F	1	1
11/10/21	Kisumu	PFAS (+)	P2	JT	60	F	1	0
11/10/21	Kisumu	PFAS (+)	P2	JT	65	F	1	2
11/10/21	Kisumu	PFAS (+)	P2	JT	70	F	1	1
11/10/21	Kisumu	PFAS (+)	P2	JT	75	F	1	1
11/10/21	Kisumu	PFAS (+)	P2	JT	80	F	1	0
11/10/21	Kisumu	PFAS (+)	P2	JT	85	F	1	0
11/10/21	Kisumu	PFAS (+)	P2	JT	90	F	1	0
11/10/21	Kisumu	PFAS (+)	P2	JT	95	F	1	1
11/10/21	Kisumu	PFAS (+)	P2	JT	100	F	1	1
11/10/21	Kisumu	PFAS (+)	P2	JT	105	F	1	1
11/10/21	Kisumu	PFAS (+)	P2	JT	110	F	1	1
11/10/21	Kisumu	PFAS (+)	P2	JT	115	F	1	1
11/10/21	Kisumu	PFAS (+)	P2	JT	120	F	1	1
11/10/21	Kisumu	PFAS (+)	P2	JT	125	F	1	1
11/10/21	Kisumu	PFAS (+)	P2	JT	130	F	1	1
11/10/21	Kisumu	PFAS (+)	P2	JT	135	F	1	0
11/10/21	Kisumu	PFAS (+)	P2	JT	140	F	1	0
11/10/21	Kisumu	PFAS (+)	P2	JT	145	F	1	2
11/10/21	Kisumu	PFAS (+)	P2	JT	150	F	1	0
11/10/21	Kisumu	PFAS (+)	P2	JT	155	F	1	1
11/10/21	Kisumu	PFAS (+)	P2	JT	160	F	1	2
11/10/21	Kisumu	PFAS (+)	P2	JT	165	F	1	1
11/10/21	Kisumu	PFAS (+)	P2	JT	170	F	1	2
11/10/21	Kisumu	PFAS (+)	P2	JT	175	F	1	0
11/10/21	Kisumu	PFAS (+)	P2	JT	180	F	1	1
11/10/21	Kisumu	PFAS (+)	P2	JT	0	K	1	0
11/10/21	Kisumu	PFAS (+)	P2	JT	5	K	1	0
11/10/21	Kisumu	PFAS (+)	P2	JT	10	K	1	0
11/10/21	Kisumu	PFAS (+)	P2	JT	15	K	1	0
11/10/21	Kisumu	PFAS (+)	P2	JT	20	K	1	0
11/10/21	Kisumu	PFAS (+)	P2	JT	25	K	1	0
11/10/21	Kisumu	PFAS (+)	P2	JT	30	K	1	0
11/10/21	Kisumu	PFAS (+)	P2	JT	35	K	1	0
11/10/21	Kisumu	PFAS (+)	P2	JT	40	K	1	0
11/10/21	Kisumu	PFAS (+)	P2	JT	45	K	1	0
11/10/21	Kisumu	PFAS (+)	P2	JT	50	K	1	0
11/10/21	Kisumu	PFAS (+)	P2	JT	55	K	1	0
11/10/21	Kisumu	PFAS (+)	P2	JT	60	K	1	0
11/10/21	Kisumu	PFAS (+)	P2	JT	65	K	1	0
11/10/21	Kisumu	PFAS (+)	P2	JT	70	K	1	0
11/10/21	Kisumu	PFAS (+)	P2	JT	75	K	1	0
11/10/21	Kisumu	PFAS (+)	P2	JT	80	K	1	0
11/10/21	Kisumu	PFAS (+)	P2	JT	85	K	1	0
11/10/21	Kisumu	PFAS (+)	P2	JT	90	K	1	0
11/10/21	Kisumu	PFAS (+)	P2	JT	95	K	1	0
11/10/21	Kisumu	PFAS (+)	P2	JT	100	K	1	0
11/10/21	Kisumu	PFAS (+)	P2	JT	105	K	1	0
11/10/21	Kisumu	PFAS (+)	P2	JT	110	K	1	0
11/10/21	Kisumu	PFAS (+)	P2	JT	115	K	1	0
11/10/21	Kisumu	PFAS (+)	P2	JT	120	K	1	0
11/10/21	Kisumu	PFAS (+)	P2	JT	125	K	1	0
11/10/21	Kisumu	PFAS (+)	P2	JT	130	K	1	0
11/10/21	Kisumu	PFAS (+)	P2	JT	135	K	1	0
11/10/21	Kisumu	PFAS (+)	P2	JT	140	K	1	0
11/10/21	Kisumu	PFAS (+)	P2	JT	145	K	1	0
11/10/21	Kisumu	PFAS (+)	P2	JT	150	K	1	0
11/10/21	Kisumu	PFAS (+)	P2	JT	155	K	1	0
11/10/21	Kisumu	PFAS (+)	P2	JT	160	K	1	0
11/10/21	Kisumu	PFAS (+)	P2	JT	165	K	1	0
11/10/21	Kisumu	PFAS (+)	P2	JT	170	K	1	0
11/10/21	Kisumu	PFAS (+)	P2	JT	175	K	1	0
11/10/21	Kisumu	PFAS (+)	P2	JT	180	K	1	0
11/10/21	Kisumu	PFAS (+)	P2	JT	0	N	1	2
11/10/21	Kisumu	PFAS (+)	P2	JT	5	N	1	3
11/10/21	Kisumu	PFAS (+)	P2	JT	10	N	1	4
11/10/21	Kisumu	PFAS (+)	P2	JT	15	N	1	4
11/10/21	Kisumu	PFAS (+)	P2	JT	20	N	1	3
11/10/21	Kisumu	PFAS (+)	P2	JT	25	N	1	4
11/10/21	Kisumu	PFAS (+)	P2	JT	30	N	1	4
11/10/21	Kisumu	PFAS (+)	P2	JT	35	N	1	4
11/10/21	Kisumu	PFAS (+)	P2	JT	40	N	1	4
11/10/21	Kisumu	PFAS (+)	P2	JT	45	N	1	4
11/10/21	Kisumu	PFAS (+)	P2	JT	50	N	1	4
11/10/21	Kisumu	PFAS (+)	P2	JT	55	N	1	3
11/10/21	Kisumu	PFAS (+)	P2	JT	60	N	1	4
11/10/21	Kisumu	PFAS (+)	P2	JT	65	N	1	2
11/10/21	Kisumu	PFAS (+)	P2	JT	70	N	1	3
11/10/21	Kisumu	PFAS (+)	P2	JT	75	N	1	3
11/10/21	Kisumu	PFAS (+)	P2	JT	80	N	1	4
11/10/21	Kisumu	PFAS (+)	P2	JT	85	N	1	4
11/10/21	Kisumu	PFAS (+)	P2	JT	90	N	1	4
11/10/21	Kisumu	PFAS (+)	P2	JT	95	N	1	3
11/10/21	Kisumu	PFAS (+)	P2	JT	100	N	1	2
11/10/21	Kisumu	PFAS (+)	P2	JT	105	N	1	2
11/10/21	Kisumu	PFAS (+)	P2	JT	110	N	1	3
11/10/21	Kisumu	PFAS (+)	P2	JT	115	N	1	3
11/10/21	Kisumu	PFAS (+)	P2	JT	120	N	1	3
11/10/21	Kisumu	PFAS (+)	P2	JT	125	N	1	3
11/10/21	Kisumu	PFAS (+)	P2	JT	130	N	1	3
11/10/21	Kisumu	PFAS (+)	P2	JT	135	N	1	4
11/10/21	Kisumu	PFAS (+)	P2	JT	140	N	1	4
11/10/21	Kisumu	PFAS (+)	P2	JT	145	N	1	2
11/10/21	Kisumu	PFAS (+)	P2	JT	150	N	1	4
11/10/21	Kisumu	PFAS (+)	P2	JT	155	N	1	3
11/10/21	Kisumu	PFAS (+)	P2	JT	160	N	1	2
11/10/21	Kisumu	PFAS (+)	P2	JT	165	N	1	3
11/10/21	Kisumu	PFAS (+)	P2	JT	170	N	1	2
11/10/21	Kisumu	PFAS (+)	P2	JT	175	N	1	4
11/10/21	Kisumu	PFAS (+)	P2	JT	180	N	1	3
11/10/21	Kisumu	PFAS (+)	P2	JT	0	C	2	0
11/10/21	Kisumu	PFAS (+)	P2	JT	5	C	2	0
11/10/21	Kisumu	PFAS (+)	P2	JT	10	C	2	0
11/10/21	Kisumu	PFAS (+)	P2	JT	15	C	2	0
11/10/21	Kisumu	PFAS (+)	P2	JT	20	C	2	0
11/10/21	Kisumu	PFAS (+)	P2	JT	25	C	2	0
11/10/21	Kisumu	PFAS (+)	P2	JT	30	C	2	0
11/10/21	Kisumu	PFAS (+)	P2	JT	35	C	2	0
11/10/21	Kisumu	PFAS (+)	P2	JT	40	C	2	0
11/10/21	Kisumu	PFAS (+)	P2	JT	45	C	2	0
11/10/21	Kisumu	PFAS (+)	P2	JT	50	C	2	0
11/10/21	Kisumu	PFAS (+)	P2	JT	55	C	2	0
11/10/21	Kisumu	PFAS (+)	P2	JT	60	C	2	0
11/10/21	Kisumu	PFAS (+)	P2	JT	65	C	2	0
11/10/21	Kisumu	PFAS (+)	P2	JT	70	C	2	0
11/10/21	Kisumu	PFAS (+)	P2	JT	75	C	2	0
11/10/21	Kisumu	PFAS (+)	P2	JT	80	C	2	0
11/10/21	Kisumu	PFAS (+)	P2	JT	85	C	2	0
11/10/21	Kisumu	PFAS (+)	P2	JT	90	C	2	0
11/10/21	Kisumu	PFAS (+)	P2	JT	95	C	2	0
11/10/21	Kisumu	PFAS (+)	P2	JT	100	C	2	0
11/10/21	Kisumu	PFAS (+)	P2	JT	105	C	2	0
11/10/21	Kisumu	PFAS (+)	P2	JT	110	C	2	0
11/10/21	Kisumu	PFAS (+)	P2	JT	115	C	2	0
11/10/21	Kisumu	PFAS (+)	P2	JT	120	C	2	0
11/10/21	Kisumu	PFAS (+)	P2	JT	125	C	2	0
11/10/21	Kisumu	PFAS (+)	P2	JT	130	C	2	0
11/10/21	Kisumu	PFAS (+)	P2	JT	135	C	2	0
11/10/21	Kisumu	PFAS (+)	P2	JT	140	C	2	0
11/10/21	Kisumu	PFAS (+)	P2	JT	145	C	2	0
11/10/21	Kisumu	PFAS (+)	P2	JT	150	C	2	0
11/10/21	Kisumu	PFAS (+)	P2	JT	155	C	2	0
11/10/21	Kisumu	PFAS (+)	P2	JT	160	C	2	0
11/10/21	Kisumu	PFAS (+)	P2	JT	165	C	2	0
11/10/21	Kisumu	PFAS (+)	P2	JT	170	C	2	0
11/10/21	Kisumu	PFAS (+)	P2	JT	175	C	2	0
11/10/21	Kisumu	PFAS (+)	P2	JT	180	C	2	0
11/10/21	Kisumu	PFAS (+)	P2	JT	0	F	2	1
11/10/21	Kisumu	PFAS (+)	P2	JT	5	F	2	0
11/10/21	Kisumu	PFAS (+)	P2	JT	10	F	2	1
11/10/21	Kisumu	PFAS (+)	P2	JT	15	F	2	1
11/10/21	Kisumu	PFAS (+)	P2	JT	20	F	2	2
11/10/21	Kisumu	PFAS (+)	P2	JT	25	F	2	0
11/10/21	Kisumu	PFAS (+)	P2	JT	30	F	2	1
11/10/21	Kisumu	PFAS (+)	P2	JT	35	F	2	0
11/10/21	Kisumu	PFAS (+)	P2	JT	40	F	2	0
11/10/21	Kisumu	PFAS (+)	P2	JT	45	F	2	0
11/10/21	Kisumu	PFAS (+)	P2	JT	50	F	2	3
11/10/21	Kisumu	PFAS (+)	P2	JT	55	F	2	0
11/10/21	Kisumu	PFAS (+)	P2	JT	60	F	2	2
11/10/21	Kisumu	PFAS (+)	P2	JT	65	F	2	0
11/10/21	Kisumu	PFAS (+)	P2	JT	70	F	2	1
11/10/21	Kisumu	PFAS (+)	P2	JT	75	F	2	0
11/10/21	Kisumu	PFAS (+)	P2	JT	80	F	2	1
11/10/21	Kisumu	PFAS (+)	P2	JT	85	F	2	0
11/10/21	Kisumu	PFAS (+)	P2	JT	90	F	2	1
11/10/21	Kisumu	PFAS (+)	P2	JT	95	F	2	1
11/10/21	Kisumu	PFAS (+)	P2	JT	100	F	2	2
11/10/21	Kisumu	PFAS (+)	P2	JT	105	F	2	1
11/10/21	Kisumu	PFAS (+)	P2	JT	110	F	2	1
11/10/21	Kisumu	PFAS (+)	P2	JT	115	F	2	0
11/10/21	Kisumu	PFAS (+)	P2	JT	120	F	2	0
11/10/21	Kisumu	PFAS (+)	P2	JT	125	F	2	1
11/10/21	Kisumu	PFAS (+)	P2	JT	130	F	2	1
11/10/21	Kisumu	PFAS (+)	P2	JT	135	F	2	1
11/10/21	Kisumu	PFAS (+)	P2	JT	140	F	2	1
11/10/21	Kisumu	PFAS (+)	P2	JT	145	F	2	3
11/10/21	Kisumu	PFAS (+)	P2	JT	150	F	2	2
11/10/21	Kisumu	PFAS (+)	P2	JT	155	F	2	1
11/10/21	Kisumu	PFAS (+)	P2	JT	160	F	2	1
11/10/21	Kisumu	PFAS (+)	P2	JT	165	F	2	1
11/10/21	Kisumu	PFAS (+)	P2	JT	170	F	2	2
11/10/21	Kisumu	PFAS (+)	P2	JT	175	F	2	1
11/10/21	Kisumu	PFAS (+)	P2	JT	180	F	2	0
11/10/21	Kisumu	PFAS (+)	P2	JT	0	K	2	0
11/10/21	Kisumu	PFAS (+)	P2	JT	5	K	2	0
11/10/21	Kisumu	PFAS (+)	P2	JT	10	K	2	0
11/10/21	Kisumu	PFAS (+)	P2	JT	15	K	2	0
11/10/21	Kisumu	PFAS (+)	P2	JT	20	K	2	0
11/10/21	Kisumu	PFAS (+)	P2	JT	25	K	2	0
11/10/21	Kisumu	PFAS (+)	P2	JT	30	K	2	0
11/10/21	Kisumu	PFAS (+)	P2	JT	35	K	2	0
11/10/21	Kisumu	PFAS (+)	P2	JT	40	K	2	0
11/10/21	Kisumu	PFAS (+)	P2	JT	45	K	2	0
11/10/21	Kisumu	PFAS (+)	P2	JT	50	K	2	0
11/10/21	Kisumu	PFAS (+)	P2	JT	55	K	2	0
11/10/21	Kisumu	PFAS (+)	P2	JT	60	K	2	0
11/10/21	Kisumu	PFAS (+)	P2	JT	65	K	2	0
11/10/21	Kisumu	PFAS (+)	P2	JT	70	K	2	0
11/10/21	Kisumu	PFAS (+)	P2	JT	75	K	2	0
11/10/21	Kisumu	PFAS (+)	P2	JT	80	K	2	0
11/10/21	Kisumu	PFAS (+)	P2	JT	85	K	2	0
11/10/21	Kisumu	PFAS (+)	P2	JT	90	K	2	0
11/10/21	Kisumu	PFAS (+)	P2	JT	95	K	2	0
11/10/21	Kisumu	PFAS (+)	P2	JT	100	K	2	0
11/10/21	Kisumu	PFAS (+)	P2	JT	105	K	2	0
11/10/21	Kisumu	PFAS (+)	P2	JT	110	K	2	0
11/10/21	Kisumu	PFAS (+)	P2	JT	115	K	2	0
11/10/21	Kisumu	PFAS (+)	P2	JT	120	K	2	0
11/10/21	Kisumu	PFAS (+)	P2	JT	125	K	2	0
11/10/21	Kisumu	PFAS (+)	P2	JT	130	K	2	0
11/10/21	Kisumu	PFAS (+)	P2	JT	135	K	2	0
11/10/21	Kisumu	PFAS (+)	P2	JT	140	K	2	0
11/10/21	Kisumu	PFAS (+)	P2	JT	145	K	2	0
11/10/21	Kisumu	PFAS (+)	P2	JT	150	K	2	0
11/10/21	Kisumu	PFAS (+)	P2	JT	155	K	2	0
11/10/21	Kisumu	PFAS (+)	P2	JT	160	K	2	0
11/10/21	Kisumu	PFAS (+)	P2	JT	165	K	2	0
11/10/21	Kisumu	PFAS (+)	P2	JT	170	K	2	0
11/10/21	Kisumu	PFAS (+)	P2	JT	175	K	2	0
11/10/21	Kisumu	PFAS (+)	P2	JT	180	K	2	0
11/10/21	Kisumu	PFAS (+)	P2	JT	0	N	2	4
11/10/21	Kisumu	PFAS (+)	P2	JT	5	N	2	5
11/10/21	Kisumu	PFAS (+)	P2	JT	10	N	2	4
11/10/21	Kisumu	PFAS (+)	P2	JT	15	N	2	4
11/10/21	Kisumu	PFAS (+)	P2	JT	20	N	2	3
11/10/21	Kisumu	PFAS (+)	P2	JT	25	N	2	5
11/10/21	Kisumu	PFAS (+)	P2	JT	30	N	2	4
11/10/21	Kisumu	PFAS (+)	P2	JT	35	N	2	5
11/10/21	Kisumu	PFAS (+)	P2	JT	40	N	2	5
11/10/21	Kisumu	PFAS (+)	P2	JT	45	N	2	5
11/10/21	Kisumu	PFAS (+)	P2	JT	50	N	2	2
11/10/21	Kisumu	PFAS (+)	P2	JT	55	N	2	5
11/10/21	Kisumu	PFAS (+)	P2	JT	60	N	2	3
11/10/21	Kisumu	PFAS (+)	P2	JT	65	N	2	5
11/10/21	Kisumu	PFAS (+)	P2	JT	70	N	2	4
11/10/21	Kisumu	PFAS (+)	P2	JT	75	N	2	5
11/10/21	Kisumu	PFAS (+)	P2	JT	80	N	2	4
11/10/21	Kisumu	PFAS (+)	P2	JT	85	N	2	5
11/10/21	Kisumu	PFAS (+)	P2	JT	90	N	2	4
11/10/21	Kisumu	PFAS (+)	P2	JT	95	N	2	3
11/10/21	Kisumu	PFAS (+)	P2	JT	100	N	2	3
11/10/21	Kisumu	PFAS (+)	P2	JT	105	N	2	4
11/10/21	Kisumu	PFAS (+)	P2	JT	110	N	2	4
11/10/21	Kisumu	PFAS (+)	P2	JT	115	N	2	5
11/10/21	Kisumu	PFAS (+)	P2	JT	120	N	2	5
11/10/21	Kisumu	PFAS (+)	P2	JT	125	N	2	4
11/10/21	Kisumu	PFAS (+)	P2	JT	130	N	2	4
11/10/21	Kisumu	PFAS (+)	P2	JT	135	N	2	4
11/10/21	Kisumu	PFAS (+)	P2	JT	140	N	2	4
11/10/21	Kisumu	PFAS (+)	P2	JT	145	N	2	2
11/10/21	Kisumu	PFAS (+)	P2	JT	150	N	2	3
11/10/21	Kisumu	PFAS (+)	P2	JT	155	N	2	4
11/10/21	Kisumu	PFAS (+)	P2	JT	160	N	2	4
11/10/21	Kisumu	PFAS (+)	P2	JT	165	N	2	4
11/10/21	Kisumu	PFAS (+)	P2	JT	170	N	2	3
11/10/21	Kisumu	PFAS (+)	P2	JT	175	N	2	4
11/10/21	Kisumu	PFAS (+)	P2	JT	180	N	2	5
11/10/21	Kisumu	PFAS (+)	P2	JT	0	C	3	0
11/10/21	Kisumu	PFAS (+)	P2	JT	5	C	3	0
11/10/21	Kisumu	PFAS (+)	P2	JT	10	C	3	0
11/10/21	Kisumu	PFAS (+)	P2	JT	15	C	3	0
11/10/21	Kisumu	PFAS (+)	P2	JT	20	C	3	0
11/10/21	Kisumu	PFAS (+)	P2	JT	25	C	3	0
11/10/21	Kisumu	PFAS (+)	P2	JT	30	C	3	0
11/10/21	Kisumu	PFAS (+)	P2	JT	35	C	3	0
11/10/21	Kisumu	PFAS (+)	P2	JT	40	C	3	0
11/10/21	Kisumu	PFAS (+)	P2	JT	45	C	3	0
11/10/21	Kisumu	PFAS (+)	P2	JT	50	C	3	0
11/10/21	Kisumu	PFAS (+)	P2	JT	55	C	3	0
11/10/21	Kisumu	PFAS (+)	P2	JT	60	C	3	0
11/10/21	Kisumu	PFAS (+)	P2	JT	65	C	3	0
11/10/21	Kisumu	PFAS (+)	P2	JT	70	C	3	0
11/10/21	Kisumu	PFAS (+)	P2	JT	75	C	3	0
11/10/21	Kisumu	PFAS (+)	P2	JT	80	C	3	0
11/10/21	Kisumu	PFAS (+)	P2	JT	85	C	3	0
11/10/21	Kisumu	PFAS (+)	P2	JT	90	C	3	0
11/10/21	Kisumu	PFAS (+)	P2	JT	95	C	3	0
11/10/21	Kisumu	PFAS (+)	P2	JT	100	C	3	0
11/10/21	Kisumu	PFAS (+)	P2	JT	105	C	3	0
11/10/21	Kisumu	PFAS (+)	P2	JT	110	C	3	0
11/10/21	Kisumu	PFAS (+)	P2	JT	115	C	3	0
11/10/21	Kisumu	PFAS (+)	P2	JT	120	C	3	0
11/10/21	Kisumu	PFAS (+)	P2	JT	125	C	3	0
11/10/21	Kisumu	PFAS (+)	P2	JT	130	C	3	0
11/10/21	Kisumu	PFAS (+)	P2	JT	135	C	3	0
11/10/21	Kisumu	PFAS (+)	P2	JT	140	C	3	0
11/10/21	Kisumu	PFAS (+)	P2	JT	145	C	3	0
11/10/21	Kisumu	PFAS (+)	P2	JT	150	C	3	0
11/10/21	Kisumu	PFAS (+)	P2	JT	155	C	3	0
11/10/21	Kisumu	PFAS (+)	P2	JT	160	C	3	0
11/10/21	Kisumu	PFAS (+)	P2	JT	165	C	3	0
11/10/21	Kisumu	PFAS (+)	P2	JT	170	C	3	0
11/10/21	Kisumu	PFAS (+)	P2	JT	175	C	3	0
11/10/21	Kisumu	PFAS (+)	P2	JT	180	C	3	0
11/10/21	Kisumu	PFAS (+)	P2	JT	0	F	3	0
11/10/21	Kisumu	PFAS (+)	P2	JT	5	F	3	0
11/10/21	Kisumu	PFAS (+)	P2	JT	10	F	3	0
11/10/21	Kisumu	PFAS (+)	P2	JT	15	F	3	1
11/10/21	Kisumu	PFAS (+)	P2	JT	20	F	3	0
11/10/21	Kisumu	PFAS (+)	P2	JT	25	F	3	0
11/10/21	Kisumu	PFAS (+)	P2	JT	30	F	3	0
11/10/21	Kisumu	PFAS (+)	P2	JT	35	F	3	0
11/10/21	Kisumu	PFAS (+)	P2	JT	40	F	3	0
11/10/21	Kisumu	PFAS (+)	P2	JT	45	F	3	0
11/10/21	Kisumu	PFAS (+)	P2	JT	50	F	3	0
11/10/21	Kisumu	PFAS (+)	P2	JT	55	F	3	0
11/10/21	Kisumu	PFAS (+)	P2	JT	60	F	3	0
11/10/21	Kisumu	PFAS (+)	P2	JT	65	F	3	0
11/10/21	Kisumu	PFAS (+)	P2	JT	70	F	3	0
11/10/21	Kisumu	PFAS (+)	P2	JT	75	F	3	0
11/10/21	Kisumu	PFAS (+)	P2	JT	80	F	3	1
11/10/21	Kisumu	PFAS (+)	P2	JT	85	F	3	0
11/10/21	Kisumu	PFAS (+)	P2	JT	90	F	3	0
11/10/21	Kisumu	PFAS (+)	P2	JT	95	F	3	0
11/10/21	Kisumu	PFAS (+)	P2	JT	100	F	3	0
11/10/21	Kisumu	PFAS (+)	P2	JT	105	F	3	0
11/10/21	Kisumu	PFAS (+)	P2	JT	110	F	3	0
11/10/21	Kisumu	PFAS (+)	P2	JT	115	F	3	0
11/10/21	Kisumu	PFAS (+)	P2	JT	120	F	3	0
11/10/21	Kisumu	PFAS (+)	P2	JT	125	F	3	0
11/10/21	Kisumu	PFAS (+)	P2	JT	130	F	3	0
11/10/21	Kisumu	PFAS (+)	P2	JT	135	F	3	0
11/10/21	Kisumu	PFAS (+)	P2	JT	140	F	3	0
11/10/21	Kisumu	PFAS (+)	P2	JT	145	F	3	0
11/10/21	Kisumu	PFAS (+)	P2	JT	150	F	3	0
11/10/21	Kisumu	PFAS (+)	P2	JT	155	F	3	0
11/10/21	Kisumu	PFAS (+)	P2	JT	160	F	3	0
11/10/21	Kisumu	PFAS (+)	P2	JT	165	F	3	0
11/10/21	Kisumu	PFAS (+)	P2	JT	170	F	3	1
11/10/21	Kisumu	PFAS (+)	P2	JT	175	F	3	0
11/10/21	Kisumu	PFAS (+)	P2	JT	180	F	3	1
11/10/21	Kisumu	PFAS (+)	P2	JT	0	K	3	0
11/10/21	Kisumu	PFAS (+)	P2	JT	5	K	3	0
11/10/21	Kisumu	PFAS (+)	P2	JT	10	K	3	0
11/10/21	Kisumu	PFAS (+)	P2	JT	15	K	3	0
11/10/21	Kisumu	PFAS (+)	P2	JT	20	K	3	0
11/10/21	Kisumu	PFAS (+)	P2	JT	25	K	3	0
11/10/21	Kisumu	PFAS (+)	P2	JT	30	K	3	0
11/10/21	Kisumu	PFAS (+)	P2	JT	35	K	3	0
11/10/21	Kisumu	PFAS (+)	P2	JT	40	K	3	0
11/10/21	Kisumu	PFAS (+)	P2	JT	45	K	3	0
11/10/21	Kisumu	PFAS (+)	P2	JT	50	K	3	0
11/10/21	Kisumu	PFAS (+)	P2	JT	55	K	3	0
11/10/21	Kisumu	PFAS (+)	P2	JT	60	K	3	0
11/10/21	Kisumu	PFAS (+)	P2	JT	65	K	3	0
11/10/21	Kisumu	PFAS (+)	P2	JT	70	K	3	0
11/10/21	Kisumu	PFAS (+)	P2	JT	75	K	3	0
11/10/21	Kisumu	PFAS (+)	P2	JT	80	K	3	0
11/10/21	Kisumu	PFAS (+)	P2	JT	85	K	3	0
11/10/21	Kisumu	PFAS (+)	P2	JT	90	K	3	0
11/10/21	Kisumu	PFAS (+)	P2	JT	95	K	3	0
11/10/21	Kisumu	PFAS (+)	P2	JT	100	K	3	0
11/10/21	Kisumu	PFAS (+)	P2	JT	105	K	3	0
11/10/21	Kisumu	PFAS (+)	P2	JT	110	K	3	0
11/10/21	Kisumu	PFAS (+)	P2	JT	115	K	3	0
11/10/21	Kisumu	PFAS (+)	P2	JT	120	K	3	0
11/10/21	Kisumu	PFAS (+)	P2	JT	125	K	3	0
11/10/21	Kisumu	PFAS (+)	P2	JT	130	K	3	0
11/10/21	Kisumu	PFAS (+)	P2	JT	135	K	3	0
11/10/21	Kisumu	PFAS (+)	P2	JT	140	K	3	0
11/10/21	Kisumu	PFAS (+)	P2	JT	145	K	3	0
11/10/21	Kisumu	PFAS (+)	P2	JT	150	K	3	0
11/10/21	Kisumu	PFAS (+)	P2	JT	155	K	3	0
11/10/21	Kisumu	PFAS (+)	P2	JT	160	K	3	0
11/10/21	Kisumu	PFAS (+)	P2	JT	165	K	3	0
11/10/21	Kisumu	PFAS (+)	P2	JT	170	K	3	0
11/10/21	Kisumu	PFAS (+)	P2	JT	175	K	3	0
11/10/21	Kisumu	PFAS (+)	P2	JT	180	K	3	0
11/10/21	Kisumu	PFAS (+)	P2	JT	0	N	3	4
11/10/21	Kisumu	PFAS (+)	P2	JT	5	N	3	4
11/10/21	Kisumu	PFAS (+)	P2	JT	10	N	3	4
11/10/21	Kisumu	PFAS (+)	P2	JT	15	N	3	3
11/10/21	Kisumu	PFAS (+)	P2	JT	20	N	3	4
11/10/21	Kisumu	PFAS (+)	P2	JT	25	N	3	4
11/10/21	Kisumu	PFAS (+)	P2	JT	30	N	3	4
11/10/21	Kisumu	PFAS (+)	P2	JT	35	N	3	4
11/10/21	Kisumu	PFAS (+)	P2	JT	40	N	3	4
11/10/21	Kisumu	PFAS (+)	P2	JT	45	N	3	4
11/10/21	Kisumu	PFAS (+)	P2	JT	50	N	3	4
11/10/21	Kisumu	PFAS (+)	P2	JT	55	N	3	4
11/10/21	Kisumu	PFAS (+)	P2	JT	60	N	3	4
11/10/21	Kisumu	PFAS (+)	P2	JT	65	N	3	4
11/10/21	Kisumu	PFAS (+)	P2	JT	70	N	3	4
11/10/21	Kisumu	PFAS (+)	P2	JT	75	N	3	4
11/10/21	Kisumu	PFAS (+)	P2	JT	80	N	3	3
11/10/21	Kisumu	PFAS (+)	P2	JT	85	N	3	4
11/10/21	Kisumu	PFAS (+)	P2	JT	90	N	3	4
11/10/21	Kisumu	PFAS (+)	P2	JT	95	N	3	4
11/10/21	Kisumu	PFAS (+)	P2	JT	100	N	3	4
11/10/21	Kisumu	PFAS (+)	P2	JT	105	N	3	4
11/10/21	Kisumu	PFAS (+)	P2	JT	110	N	3	4
11/10/21	Kisumu	PFAS (+)	P2	JT	115	N	3	4
11/10/21	Kisumu	PFAS (+)	P2	JT	120	N	3	4
11/10/21	Kisumu	PFAS (+)	P2	JT	125	N	3	4
11/10/21	Kisumu	PFAS (+)	P2	JT	130	N	3	4
11/10/21	Kisumu	PFAS (+)	P2	JT	135	N	3	4
11/10/21	Kisumu	PFAS (+)	P2	JT	140	N	3	4
11/10/21	Kisumu	PFAS (+)	P2	JT	145	N	3	4
11/10/21	Kisumu	PFAS (+)	P2	JT	150	N	3	4
11/10/21	Kisumu	PFAS (+)	P2	JT	155	N	3	4
11/10/21	Kisumu	PFAS (+)	P2	JT	160	N	3	4
11/10/21	Kisumu	PFAS (+)	P2	JT	165	N	3	4
11/10/21	Kisumu	PFAS (+)	P2	JT	170	N	3	3
11/10/21	Kisumu	PFAS (+)	P2	JT	175	N	3	4
11/10/21	Kisumu	PFAS (+)	P2	JT	180	N	3	3
11/10/21	Kisumu	PFAS (+)	P2	JT	0	C	4	1
11/10/21	Kisumu	PFAS (+)	P2	JT	5	C	4	1
11/10/21	Kisumu	PFAS (+)	P2	JT	10	C	4	1
11/10/21	Kisumu	PFAS (+)	P2	JT	15	C	4	1
11/10/21	Kisumu	PFAS (+)	P2	JT	20	C	4	1
11/10/21	Kisumu	PFAS (+)	P2	JT	25	C	4	1
11/10/21	Kisumu	PFAS (+)	P2	JT	30	C	4	1
11/10/21	Kisumu	PFAS (+)	P2	JT	35	C	4	1
11/10/21	Kisumu	PFAS (+)	P2	JT	40	C	4	1
11/10/21	Kisumu	PFAS (+)	P2	JT	45	C	4	0
11/10/21	Kisumu	PFAS (+)	P2	JT	50	C	4	0
11/10/21	Kisumu	PFAS (+)	P2	JT	55	C	4	0
11/10/21	Kisumu	PFAS (+)	P2	JT	60	C	4	0
11/10/21	Kisumu	PFAS (+)	P2	JT	65	C	4	0
11/10/21	Kisumu	PFAS (+)	P2	JT	70	C	4	0
11/10/21	Kisumu	PFAS (+)	P2	JT	75	C	4	0
11/10/21	Kisumu	PFAS (+)	P2	JT	80	C	4	0
11/10/21	Kisumu	PFAS (+)	P2	JT	85	C	4	0
11/10/21	Kisumu	PFAS (+)	P2	JT	90	C	4	0
11/10/21	Kisumu	PFAS (+)	P2	JT	95	C	4	0
11/10/21	Kisumu	PFAS (+)	P2	JT	100	C	4	0
11/10/21	Kisumu	PFAS (+)	P2	JT	105	C	4	0
11/10/21	Kisumu	PFAS (+)	P2	JT	110	C	4	0
11/10/21	Kisumu	PFAS (+)	P2	JT	115	C	4	0
11/10/21	Kisumu	PFAS (+)	P2	JT	120	C	4	0
11/10/21	Kisumu	PFAS (+)	P2	JT	125	C	4	0
11/10/21	Kisumu	PFAS (+)	P2	JT	130	C	4	0
11/10/21	Kisumu	PFAS (+)	P2	JT	135	C	4	0
11/10/21	Kisumu	PFAS (+)	P2	JT	140	C	4	0
11/10/21	Kisumu	PFAS (+)	P2	JT	145	C	4	0
11/10/21	Kisumu	PFAS (+)	P2	JT	150	C	4	0
11/10/21	Kisumu	PFAS (+)	P2	JT	155	C	4	0
11/10/21	Kisumu	PFAS (+)	P2	JT	160	C	4	0
11/10/21	Kisumu	PFAS (+)	P2	JT	165	C	4	0
11/10/21	Kisumu	PFAS (+)	P2	JT	170	C	4	0
11/10/21	Kisumu	PFAS (+)	P2	JT	175	C	4	0
11/10/21	Kisumu	PFAS (+)	P2	JT	180	C	4	0
11/10/21	Kisumu	PFAS (+)	P2	JT	0	F	4	0
11/10/21	Kisumu	PFAS (+)	P2	JT	5	F	4	0
11/10/21	Kisumu	PFAS (+)	P2	JT	10	F	4	1
11/10/21	Kisumu	PFAS (+)	P2	JT	15	F	4	1
11/10/21	Kisumu	PFAS (+)	P2	JT	20	F	4	1
11/10/21	Kisumu	PFAS (+)	P2	JT	25	F	4	2
11/10/21	Kisumu	PFAS (+)	P2	JT	30	F	4	2
11/10/21	Kisumu	PFAS (+)	P2	JT	35	F	4	2
11/10/21	Kisumu	PFAS (+)	P2	JT	40	F	4	2
11/10/21	Kisumu	PFAS (+)	P2	JT	45	F	4	2
11/10/21	Kisumu	PFAS (+)	P2	JT	50	F	4	2
11/10/21	Kisumu	PFAS (+)	P2	JT	55	F	4	3
11/10/21	Kisumu	PFAS (+)	P2	JT	60	F	4	1
11/10/21	Kisumu	PFAS (+)	P2	JT	65	F	4	1
11/10/21	Kisumu	PFAS (+)	P2	JT	70	F	4	2
11/10/21	Kisumu	PFAS (+)	P2	JT	75	F	4	2
11/10/21	Kisumu	PFAS (+)	P2	JT	80	F	4	2
11/10/21	Kisumu	PFAS (+)	P2	JT	85	F	4	1
11/10/21	Kisumu	PFAS (+)	P2	JT	90	F	4	0
11/10/21	Kisumu	PFAS (+)	P2	JT	95	F	4	3
11/10/21	Kisumu	PFAS (+)	P2	JT	100	F	4	2
11/10/21	Kisumu	PFAS (+)	P2	JT	105	F	4	3
11/10/21	Kisumu	PFAS (+)	P2	JT	110	F	4	2
11/10/21	Kisumu	PFAS (+)	P2	JT	115	F	4	1
11/10/21	Kisumu	PFAS (+)	P2	JT	120	F	4	3
11/10/21	Kisumu	PFAS (+)	P2	JT	125	F	4	2
11/10/21	Kisumu	PFAS (+)	P2	JT	130	F	4	3
11/10/21	Kisumu	PFAS (+)	P2	JT	135	F	4	2
11/10/21	Kisumu	PFAS (+)	P2	JT	140	F	4	1
11/10/21	Kisumu	PFAS (+)	P2	JT	145	F	4	3
11/10/21	Kisumu	PFAS (+)	P2	JT	150	F	4	3
11/10/21	Kisumu	PFAS (+)	P2	JT	155	F	4	2
11/10/21	Kisumu	PFAS (+)	P2	JT	160	F	4	3
11/10/21	Kisumu	PFAS (+)	P2	JT	165	F	4	2
11/10/21	Kisumu	PFAS (+)	P2	JT	170	F	4	3
11/10/21	Kisumu	PFAS (+)	P2	JT	175	F	4	1
11/10/21	Kisumu	PFAS (+)	P2	JT	180	F	4	1
11/10/21	Kisumu	PFAS (+)	P2	JT	0	K	4	0
11/10/21	Kisumu	PFAS (+)	P2	JT	5	K	4	0
11/10/21	Kisumu	PFAS (+)	P2	JT	10	K	4	0
11/10/21	Kisumu	PFAS (+)	P2	JT	15	K	4	0
11/10/21	Kisumu	PFAS (+)	P2	JT	20	K	4	0
11/10/21	Kisumu	PFAS (+)	P2	JT	25	K	4	0
11/10/21	Kisumu	PFAS (+)	P2	JT	30	K	4	0
11/10/21	Kisumu	PFAS (+)	P2	JT	35	K	4	0
11/10/21	Kisumu	PFAS (+)	P2	JT	40	K	4	0
11/10/21	Kisumu	PFAS (+)	P2	JT	45	K	4	0
11/10/21	Kisumu	PFAS (+)	P2	JT	50	K	4	0
11/10/21	Kisumu	PFAS (+)	P2	JT	55	K	4	0
11/10/21	Kisumu	PFAS (+)	P2	JT	60	K	4	0
11/10/21	Kisumu	PFAS (+)	P2	JT	65	K	4	0
11/10/21	Kisumu	PFAS (+)	P2	JT	70	K	4	0
11/10/21	Kisumu	PFAS (+)	P2	JT	75	K	4	0
11/10/21	Kisumu	PFAS (+)	P2	JT	80	K	4	0
11/10/21	Kisumu	PFAS (+)	P2	JT	85	K	4	0
11/10/21	Kisumu	PFAS (+)	P2	JT	90	K	4	0
11/10/21	Kisumu	PFAS (+)	P2	JT	95	K	4	0
11/10/21	Kisumu	PFAS (+)	P2	JT	100	K	4	0
11/10/21	Kisumu	PFAS (+)	P2	JT	105	K	4	0
11/10/21	Kisumu	PFAS (+)	P2	JT	110	K	4	0
11/10/21	Kisumu	PFAS (+)	P2	JT	115	K	4	0
11/10/21	Kisumu	PFAS (+)	P2	JT	120	K	4	0
11/10/21	Kisumu	PFAS (+)	P2	JT	125	K	4	0
11/10/21	Kisumu	PFAS (+)	P2	JT	130	K	4	0
11/10/21	Kisumu	PFAS (+)	P2	JT	135	K	4	0
11/10/21	Kisumu	PFAS (+)	P2	JT	140	K	4	0
11/10/21	Kisumu	PFAS (+)	P2	JT	145	K	4	0
11/10/21	Kisumu	PFAS (+)	P2	JT	150	K	4	0
11/10/21	Kisumu	PFAS (+)	P2	JT	155	K	4	0
11/10/21	Kisumu	PFAS (+)	P2	JT	160	K	4	0
11/10/21	Kisumu	PFAS (+)	P2	JT	165	K	4	0
11/10/21	Kisumu	PFAS (+)	P2	JT	170	K	4	0
11/10/21	Kisumu	PFAS (+)	P2	JT	175	K	4	0
11/10/21	Kisumu	PFAS (+)	P2	JT	180	K	4	0
11/10/21	Kisumu	PFAS (+)	P2	JT	0	N	4	4
11/10/21	Kisumu	PFAS (+)	P2	JT	5	N	4	4
11/10/21	Kisumu	PFAS (+)	P2	JT	10	N	4	3
11/10/21	Kisumu	PFAS (+)	P2	JT	15	N	4	3
11/10/21	Kisumu	PFAS (+)	P2	JT	20	N	4	3
11/10/21	Kisumu	PFAS (+)	P2	JT	25	N	4	2
11/10/21	Kisumu	PFAS (+)	P2	JT	30	N	4	2
11/10/21	Kisumu	PFAS (+)	P2	JT	35	N	4	2
11/10/21	Kisumu	PFAS (+)	P2	JT	40	N	4	2
11/10/21	Kisumu	PFAS (+)	P2	JT	45	N	4	3
11/10/21	Kisumu	PFAS (+)	P2	JT	50	N	4	3
11/10/21	Kisumu	PFAS (+)	P2	JT	55	N	4	2
11/10/21	Kisumu	PFAS (+)	P2	JT	60	N	4	4
11/10/21	Kisumu	PFAS (+)	P2	JT	65	N	4	4
11/10/21	Kisumu	PFAS (+)	P2	JT	70	N	4	3
11/10/21	Kisumu	PFAS (+)	P2	JT	75	N	4	3
11/10/21	Kisumu	PFAS (+)	P2	JT	80	N	4	3
11/10/21	Kisumu	PFAS (+)	P2	JT	85	N	4	4
11/10/21	Kisumu	PFAS (+)	P2	JT	90	N	4	5
11/10/21	Kisumu	PFAS (+)	P2	JT	95	N	4	2
11/10/21	Kisumu	PFAS (+)	P2	JT	100	N	4	3
11/10/21	Kisumu	PFAS (+)	P2	JT	105	N	4	2
11/10/21	Kisumu	PFAS (+)	P2	JT	110	N	4	3
11/10/21	Kisumu	PFAS (+)	P2	JT	115	N	4	4
11/10/21	Kisumu	PFAS (+)	P2	JT	120	N	4	2
11/10/21	Kisumu	PFAS (+)	P2	JT	125	N	4	3
11/10/21	Kisumu	PFAS (+)	P2	JT	130	N	4	2
11/10/21	Kisumu	PFAS (+)	P2	JT	135	N	4	3
11/10/21	Kisumu	PFAS (+)	P2	JT	140	N	4	4
11/10/21	Kisumu	PFAS (+)	P2	JT	145	N	4	2
11/10/21	Kisumu	PFAS (+)	P2	JT	150	N	4	2
11/10/21	Kisumu	PFAS (+)	P2	JT	155	N	4	3
11/10/21	Kisumu	PFAS (+)	P2	JT	160	N	4	2
11/10/21	Kisumu	PFAS (+)	P2	JT	165	N	4	3
11/10/21	Kisumu	PFAS (+)	P2	JT	170	N	4	2
11/10/21	Kisumu	PFAS (+)	P2	JT	175	N	4	4
11/10/21	Kisumu	PFAS (+)	P2	JT	180	N	4	4
11/10/21	Kisumu	PFAS (+)	P2	JT	0	C	5	0
11/10/21	Kisumu	PFAS (+)	P2	JT	5	C	5	0
11/10/21	Kisumu	PFAS (+)	P2	JT	10	C	5	0
11/10/21	Kisumu	PFAS (+)	P2	JT	15	C	5	0
11/10/21	Kisumu	PFAS (+)	P2	JT	20	C	5	0
11/10/21	Kisumu	PFAS (+)	P2	JT	25	C	5	0
11/10/21	Kisumu	PFAS (+)	P2	JT	30	C	5	0
11/10/21	Kisumu	PFAS (+)	P2	JT	35	C	5	0
11/10/21	Kisumu	PFAS (+)	P2	JT	40	C	5	0
11/10/21	Kisumu	PFAS (+)	P2	JT	45	C	5	0
11/10/21	Kisumu	PFAS (+)	P2	JT	50	C	5	0
11/10/21	Kisumu	PFAS (+)	P2	JT	55	C	5	0
11/10/21	Kisumu	PFAS (+)	P2	JT	60	C	5	0
11/10/21	Kisumu	PFAS (+)	P2	JT	65	C	5	0
11/10/21	Kisumu	PFAS (+)	P2	JT	70	C	5	0
11/10/21	Kisumu	PFAS (+)	P2	JT	75	C	5	0
11/10/21	Kisumu	PFAS (+)	P2	JT	80	C	5	0
11/10/21	Kisumu	PFAS (+)	P2	JT	85	C	5	0
11/10/21	Kisumu	PFAS (+)	P2	JT	90	C	5	0
11/10/21	Kisumu	PFAS (+)	P2	JT	95	C	5	0
11/10/21	Kisumu	PFAS (+)	P2	JT	100	C	5	0
11/10/21	Kisumu	PFAS (+)	P2	JT	105	C	5	0
11/10/21	Kisumu	PFAS (+)	P2	JT	110	C	5	0
11/10/21	Kisumu	PFAS (+)	P2	JT	115	C	5	0
11/10/21	Kisumu	PFAS (+)	P2	JT	120	C	5	0
11/10/21	Kisumu	PFAS (+)	P2	JT	125	C	5	0
11/10/21	Kisumu	PFAS (+)	P2	JT	130	C	5	0
11/10/21	Kisumu	PFAS (+)	P2	JT	135	C	5	0
11/10/21	Kisumu	PFAS (+)	P2	JT	140	C	5	2
11/10/21	Kisumu	PFAS (+)	P2	JT	145	C	5	0
11/10/21	Kisumu	PFAS (+)	P2	JT	150	C	5	0
11/10/21	Kisumu	PFAS (+)	P2	JT	155	C	5	0
11/10/21	Kisumu	PFAS (+)	P2	JT	160	C	5	0
11/10/21	Kisumu	PFAS (+)	P2	JT	165	C	5	0
11/10/21	Kisumu	PFAS (+)	P2	JT	170	C	5	0
11/10/21	Kisumu	PFAS (+)	P2	JT	175	C	5	0
11/10/21	Kisumu	PFAS (+)	P2	JT	180	C	5	0
11/10/21	Kisumu	PFAS (+)	P2	JT	0	F	5	0
11/10/21	Kisumu	PFAS (+)	P2	JT	5	F	5	0
11/10/21	Kisumu	PFAS (+)	P2	JT	10	F	5	2
11/10/21	Kisumu	PFAS (+)	P2	JT	15	F	5	2
11/10/21	Kisumu	PFAS (+)	P2	JT	20	F	5	0
11/10/21	Kisumu	PFAS (+)	P2	JT	25	F	5	1
11/10/21	Kisumu	PFAS (+)	P2	JT	30	F	5	0
11/10/21	Kisumu	PFAS (+)	P2	JT	35	F	5	0
11/10/21	Kisumu	PFAS (+)	P2	JT	40	F	5	0
11/10/21	Kisumu	PFAS (+)	P2	JT	45	F	5	1
11/10/21	Kisumu	PFAS (+)	P2	JT	50	F	5	1
11/10/21	Kisumu	PFAS (+)	P2	JT	55	F	5	2
11/10/21	Kisumu	PFAS (+)	P2	JT	60	F	5	2
11/10/21	Kisumu	PFAS (+)	P2	JT	65	F	5	0
11/10/21	Kisumu	PFAS (+)	P2	JT	70	F	5	1
11/10/21	Kisumu	PFAS (+)	P2	JT	75	F	5	1
11/10/21	Kisumu	PFAS (+)	P2	JT	80	F	5	2
11/10/21	Kisumu	PFAS (+)	P2	JT	85	F	5	0
11/10/21	Kisumu	PFAS (+)	P2	JT	90	F	5	0
11/10/21	Kisumu	PFAS (+)	P2	JT	95	F	5	0
11/10/21	Kisumu	PFAS (+)	P2	JT	100	F	5	1
11/10/21	Kisumu	PFAS (+)	P2	JT	105	F	5	1
11/10/21	Kisumu	PFAS (+)	P2	JT	110	F	5	2
11/10/21	Kisumu	PFAS (+)	P2	JT	115	F	5	1
11/10/21	Kisumu	PFAS (+)	P2	JT	120	F	5	1
11/10/21	Kisumu	PFAS (+)	P2	JT	125	F	5	2
11/10/21	Kisumu	PFAS (+)	P2	JT	130	F	5	3
11/10/21	Kisumu	PFAS (+)	P2	JT	135	F	5	2
11/10/21	Kisumu	PFAS (+)	P2	JT	140	F	5	0
11/10/21	Kisumu	PFAS (+)	P2	JT	145	F	5	3
11/10/21	Kisumu	PFAS (+)	P2	JT	150	F	5	2
11/10/21	Kisumu	PFAS (+)	P2	JT	155	F	5	1
11/10/21	Kisumu	PFAS (+)	P2	JT	160	F	5	2
11/10/21	Kisumu	PFAS (+)	P2	JT	165	F	5	4
11/10/21	Kisumu	PFAS (+)	P2	JT	170	F	5	3
11/10/21	Kisumu	PFAS (+)	P2	JT	175	F	5	1
11/10/21	Kisumu	PFAS (+)	P2	JT	180	F	5	2
11/10/21	Kisumu	PFAS (+)	P2	JT	0	K	5	0
11/10/21	Kisumu	PFAS (+)	P2	JT	5	K	5	0
11/10/21	Kisumu	PFAS (+)	P2	JT	10	K	5	0
11/10/21	Kisumu	PFAS (+)	P2	JT	15	K	5	0
11/10/21	Kisumu	PFAS (+)	P2	JT	20	K	5	0
11/10/21	Kisumu	PFAS (+)	P2	JT	25	K	5	0
11/10/21	Kisumu	PFAS (+)	P2	JT	30	K	5	0
11/10/21	Kisumu	PFAS (+)	P2	JT	35	K	5	0
11/10/21	Kisumu	PFAS (+)	P2	JT	40	K	5	0
11/10/21	Kisumu	PFAS (+)	P2	JT	45	K	5	0
11/10/21	Kisumu	PFAS (+)	P2	JT	50	K	5	0
11/10/21	Kisumu	PFAS (+)	P2	JT	55	K	5	0
11/10/21	Kisumu	PFAS (+)	P2	JT	60	K	5	0
11/10/21	Kisumu	PFAS (+)	P2	JT	65	K	5	0
11/10/21	Kisumu	PFAS (+)	P2	JT	70	K	5	0
11/10/21	Kisumu	PFAS (+)	P2	JT	75	K	5	0
11/10/21	Kisumu	PFAS (+)	P2	JT	80	K	5	0
11/10/21	Kisumu	PFAS (+)	P2	JT	85	K	5	0
11/10/21	Kisumu	PFAS (+)	P2	JT	90	K	5	0
11/10/21	Kisumu	PFAS (+)	P2	JT	95	K	5	0
11/10/21	Kisumu	PFAS (+)	P2	JT	100	K	5	0
11/10/21	Kisumu	PFAS (+)	P2	JT	105	K	5	0
11/10/21	Kisumu	PFAS (+)	P2	JT	110	K	5	0
11/10/21	Kisumu	PFAS (+)	P2	JT	115	K	5	0
11/10/21	Kisumu	PFAS (+)	P2	JT	120	K	5	0
11/10/21	Kisumu	PFAS (+)	P2	JT	125	K	5	0
11/10/21	Kisumu	PFAS (+)	P2	JT	130	K	5	0
11/10/21	Kisumu	PFAS (+)	P2	JT	135	K	5	0
11/10/21	Kisumu	PFAS (+)	P2	JT	140	K	5	0
11/10/21	Kisumu	PFAS (+)	P2	JT	145	K	5	0
11/10/21	Kisumu	PFAS (+)	P2	JT	150	K	5	0
11/10/21	Kisumu	PFAS (+)	P2	JT	155	K	5	0
11/10/21	Kisumu	PFAS (+)	P2	JT	160	K	5	0
11/10/21	Kisumu	PFAS (+)	P2	JT	165	K	5	0
11/10/21	Kisumu	PFAS (+)	P2	JT	170	K	5	0
11/10/21	Kisumu	PFAS (+)	P2	JT	175	K	5	0
11/10/21	Kisumu	PFAS (+)	P2	JT	180	K	5	0
11/10/21	Kisumu	PFAS (+)	P2	JT	0	N	5	5
11/10/21	Kisumu	PFAS (+)	P2	JT	5	N	5	5
11/10/21	Kisumu	PFAS (+)	P2	JT	10	N	5	3
11/10/21	Kisumu	PFAS (+)	P2	JT	15	N	5	3
11/10/21	Kisumu	PFAS (+)	P2	JT	20	N	5	5
11/10/21	Kisumu	PFAS (+)	P2	JT	25	N	5	4
11/10/21	Kisumu	PFAS (+)	P2	JT	30	N	5	5
11/10/21	Kisumu	PFAS (+)	P2	JT	35	N	5	5
11/10/21	Kisumu	PFAS (+)	P2	JT	40	N	5	5
11/10/21	Kisumu	PFAS (+)	P2	JT	45	N	5	4
11/10/21	Kisumu	PFAS (+)	P2	JT	50	N	5	4
11/10/21	Kisumu	PFAS (+)	P2	JT	55	N	5	3
11/10/21	Kisumu	PFAS (+)	P2	JT	60	N	5	3
11/10/21	Kisumu	PFAS (+)	P2	JT	65	N	5	5
11/10/21	Kisumu	PFAS (+)	P2	JT	70	N	5	4
11/10/21	Kisumu	PFAS (+)	P2	JT	75	N	5	4
11/10/21	Kisumu	PFAS (+)	P2	JT	80	N	5	3
11/10/21	Kisumu	PFAS (+)	P2	JT	85	N	5	5
11/10/21	Kisumu	PFAS (+)	P2	JT	90	N	5	5
11/10/21	Kisumu	PFAS (+)	P2	JT	95	N	5	5
11/10/21	Kisumu	PFAS (+)	P2	JT	100	N	5	4
11/10/21	Kisumu	PFAS (+)	P2	JT	105	N	5	4
11/10/21	Kisumu	PFAS (+)	P2	JT	110	N	5	3
11/10/21	Kisumu	PFAS (+)	P2	JT	115	N	5	4
11/10/21	Kisumu	PFAS (+)	P2	JT	120	N	5	4
11/10/21	Kisumu	PFAS (+)	P2	JT	125	N	5	3
11/10/21	Kisumu	PFAS (+)	P2	JT	130	N	5	2
11/10/21	Kisumu	PFAS (+)	P2	JT	135	N	5	3
11/10/21	Kisumu	PFAS (+)	P2	JT	140	N	5	3
11/10/21	Kisumu	PFAS (+)	P2	JT	145	N	5	2
11/10/21	Kisumu	PFAS (+)	P2	JT	150	N	5	3
11/10/21	Kisumu	PFAS (+)	P2	JT	155	N	5	4
11/10/21	Kisumu	PFAS (+)	P2	JT	160	N	5	3
11/10/21	Kisumu	PFAS (+)	P2	JT	165	N	5	1
11/10/21	Kisumu	PFAS (+)	P2	JT	170	N	5	2
11/10/21	Kisumu	PFAS (+)	P2	JT	175	N	5	4
11/10/21	Kisumu	PFAS (+)	P2	JT	180	N	5	3
11/10/21	Kisumu	PFAS (-)	P2	JT	0	C	1	0
11/10/21	Kisumu	PFAS (-)	P2	JT	5	C	1	0
11/10/21	Kisumu	PFAS (-)	P2	JT	10	C	1	0
11/10/21	Kisumu	PFAS (-)	P2	JT	15	C	1	0
11/10/21	Kisumu	PFAS (-)	P2	JT	20	C	1	0
11/10/21	Kisumu	PFAS (-)	P2	JT	25	C	1	0
11/10/21	Kisumu	PFAS (-)	P2	JT	30	C	1	0
11/10/21	Kisumu	PFAS (-)	P2	JT	35	C	1	0
11/10/21	Kisumu	PFAS (-)	P2	JT	40	C	1	0
11/10/21	Kisumu	PFAS (-)	P2	JT	45	C	1	0
11/10/21	Kisumu	PFAS (-)	P2	JT	50	C	1	0
11/10/21	Kisumu	PFAS (-)	P2	JT	55	C	1	0
11/10/21	Kisumu	PFAS (-)	P2	JT	60	C	1	0
11/10/21	Kisumu	PFAS (-)	P2	JT	65	C	1	0
11/10/21	Kisumu	PFAS (-)	P2	JT	70	C	1	0
11/10/21	Kisumu	PFAS (-)	P2	JT	75	C	1	0
11/10/21	Kisumu	PFAS (-)	P2	JT	80	C	1	0
11/10/21	Kisumu	PFAS (-)	P2	JT	85	C	1	0
11/10/21	Kisumu	PFAS (-)	P2	JT	90	C	1	0
11/10/21	Kisumu	PFAS (-)	P2	JT	95	C	1	0
11/10/21	Kisumu	PFAS (-)	P2	JT	100	C	1	0
11/10/21	Kisumu	PFAS (-)	P2	JT	105	C	1	0
11/10/21	Kisumu	PFAS (-)	P2	JT	110	C	1	0
11/10/21	Kisumu	PFAS (-)	P2	JT	115	C	1	0
11/10/21	Kisumu	PFAS (-)	P2	JT	120	C	1	0
11/10/21	Kisumu	PFAS (-)	P2	JT	125	C	1	0
11/10/21	Kisumu	PFAS (-)	P2	JT	130	C	1	0
11/10/21	Kisumu	PFAS (-)	P2	JT	135	C	1	0
11/10/21	Kisumu	PFAS (-)	P2	JT	140	C	1	0
11/10/21	Kisumu	PFAS (-)	P2	JT	145	C	1	0
11/10/21	Kisumu	PFAS (-)	P2	JT	150	C	1	0
11/10/21	Kisumu	PFAS (-)	P2	JT	155	C	1	0
11/10/21	Kisumu	PFAS (-)	P2	JT	160	C	1	0
11/10/21	Kisumu	PFAS (-)	P2	JT	165	C	1	0
11/10/21	Kisumu	PFAS (-)	P2	JT	170	C	1	0
11/10/21	Kisumu	PFAS (-)	P2	JT	175	C	1	0
11/10/21	Kisumu	PFAS (-)	P2	JT	180	C	1	0
11/10/21	Kisumu	PFAS (-)	P2	JT	0	F	1	0
11/10/21	Kisumu	PFAS (-)	P2	JT	5	F	1	1
11/10/21	Kisumu	PFAS (-)	P2	JT	10	F	1	1
11/10/21	Kisumu	PFAS (-)	P2	JT	15	F	1	0
11/10/21	Kisumu	PFAS (-)	P2	JT	20	F	1	0
11/10/21	Kisumu	PFAS (-)	P2	JT	25	F	1	2
11/10/21	Kisumu	PFAS (-)	P2	JT	30	F	1	1
11/10/21	Kisumu	PFAS (-)	P2	JT	35	F	1	1
11/10/21	Kisumu	PFAS (-)	P2	JT	40	F	1	3
11/10/21	Kisumu	PFAS (-)	P2	JT	45	F	1	0
11/10/21	Kisumu	PFAS (-)	P2	JT	50	F	1	1
11/10/21	Kisumu	PFAS (-)	P2	JT	55	F	1	0
11/10/21	Kisumu	PFAS (-)	P2	JT	60	F	1	2
11/10/21	Kisumu	PFAS (-)	P2	JT	65	F	1	2
11/10/21	Kisumu	PFAS (-)	P2	JT	70	F	1	0
11/10/21	Kisumu	PFAS (-)	P2	JT	75	F	1	1
11/10/21	Kisumu	PFAS (-)	P2	JT	80	F	1	0
11/10/21	Kisumu	PFAS (-)	P2	JT	85	F	1	1
11/10/21	Kisumu	PFAS (-)	P2	JT	90	F	1	2
11/10/21	Kisumu	PFAS (-)	P2	JT	95	F	1	1
11/10/21	Kisumu	PFAS (-)	P2	JT	100	F	1	0
11/10/21	Kisumu	PFAS (-)	P2	JT	105	F	1	1
11/10/21	Kisumu	PFAS (-)	P2	JT	110	F	1	1
11/10/21	Kisumu	PFAS (-)	P2	JT	115	F	1	2
11/10/21	Kisumu	PFAS (-)	P2	JT	120	F	1	3
11/10/21	Kisumu	PFAS (-)	P2	JT	125	F	1	1
11/10/21	Kisumu	PFAS (-)	P2	JT	130	F	1	1
11/10/21	Kisumu	PFAS (-)	P2	JT	135	F	1	3
11/10/21	Kisumu	PFAS (-)	P2	JT	140	F	1	3
11/10/21	Kisumu	PFAS (-)	P2	JT	145	F	1	2
11/10/21	Kisumu	PFAS (-)	P2	JT	150	F	1	0
11/10/21	Kisumu	PFAS (-)	P2	JT	155	F	1	2
11/10/21	Kisumu	PFAS (-)	P2	JT	160	F	1	1
11/10/21	Kisumu	PFAS (-)	P2	JT	165	F	1	2
11/10/21	Kisumu	PFAS (-)	P2	JT	170	F	1	2
11/10/21	Kisumu	PFAS (-)	P2	JT	175	F	1	2
11/10/21	Kisumu	PFAS (-)	P2	JT	180	F	1	3
11/10/21	Kisumu	PFAS (-)	P2	JT	0	K	1	0
11/10/21	Kisumu	PFAS (-)	P2	JT	5	K	1	0
11/10/21	Kisumu	PFAS (-)	P2	JT	10	K	1	0
11/10/21	Kisumu	PFAS (-)	P2	JT	15	K	1	0
11/10/21	Kisumu	PFAS (-)	P2	JT	20	K	1	0
11/10/21	Kisumu	PFAS (-)	P2	JT	25	K	1	0
11/10/21	Kisumu	PFAS (-)	P2	JT	30	K	1	0
11/10/21	Kisumu	PFAS (-)	P2	JT	35	K	1	0
11/10/21	Kisumu	PFAS (-)	P2	JT	40	K	1	0
11/10/21	Kisumu	PFAS (-)	P2	JT	45	K	1	0
11/10/21	Kisumu	PFAS (-)	P2	JT	50	K	1	0
11/10/21	Kisumu	PFAS (-)	P2	JT	55	K	1	0
11/10/21	Kisumu	PFAS (-)	P2	JT	60	K	1	0
11/10/21	Kisumu	PFAS (-)	P2	JT	65	K	1	0
11/10/21	Kisumu	PFAS (-)	P2	JT	70	K	1	0
11/10/21	Kisumu	PFAS (-)	P2	JT	75	K	1	0
11/10/21	Kisumu	PFAS (-)	P2	JT	80	K	1	0
11/10/21	Kisumu	PFAS (-)	P2	JT	85	K	1	0
11/10/21	Kisumu	PFAS (-)	P2	JT	90	K	1	0
11/10/21	Kisumu	PFAS (-)	P2	JT	95	K	1	0
11/10/21	Kisumu	PFAS (-)	P2	JT	100	K	1	0
11/10/21	Kisumu	PFAS (-)	P2	JT	105	K	1	0
11/10/21	Kisumu	PFAS (-)	P2	JT	110	K	1	0
11/10/21	Kisumu	PFAS (-)	P2	JT	115	K	1	0
11/10/21	Kisumu	PFAS (-)	P2	JT	120	K	1	0
11/10/21	Kisumu	PFAS (-)	P2	JT	125	K	1	0
11/10/21	Kisumu	PFAS (-)	P2	JT	130	K	1	0
11/10/21	Kisumu	PFAS (-)	P2	JT	135	K	1	0
11/10/21	Kisumu	PFAS (-)	P2	JT	140	K	1	0
11/10/21	Kisumu	PFAS (-)	P2	JT	145	K	1	0
11/10/21	Kisumu	PFAS (-)	P2	JT	150	K	1	0
11/10/21	Kisumu	PFAS (-)	P2	JT	155	K	1	0
11/10/21	Kisumu	PFAS (-)	P2	JT	160	K	1	0
11/10/21	Kisumu	PFAS (-)	P2	JT	165	K	1	0
11/10/21	Kisumu	PFAS (-)	P2	JT	170	K	1	0
11/10/21	Kisumu	PFAS (-)	P2	JT	175	K	1	0
11/10/21	Kisumu	PFAS (-)	P2	JT	180	K	1	0
11/10/21	Kisumu	PFAS (-)	P2	JT	0	N	1	5
11/10/21	Kisumu	PFAS (-)	P2	JT	5	N	1	4
11/10/21	Kisumu	PFAS (-)	P2	JT	10	N	1	4
11/10/21	Kisumu	PFAS (-)	P2	JT	15	N	1	5
11/10/21	Kisumu	PFAS (-)	P2	JT	20	N	1	5
11/10/21	Kisumu	PFAS (-)	P2	JT	25	N	1	3
11/10/21	Kisumu	PFAS (-)	P2	JT	30	N	1	4
11/10/21	Kisumu	PFAS (-)	P2	JT	35	N	1	4
11/10/21	Kisumu	PFAS (-)	P2	JT	40	N	1	2
11/10/21	Kisumu	PFAS (-)	P2	JT	45	N	1	5
11/10/21	Kisumu	PFAS (-)	P2	JT	50	N	1	4
11/10/21	Kisumu	PFAS (-)	P2	JT	55	N	1	5
11/10/21	Kisumu	PFAS (-)	P2	JT	60	N	1	3
11/10/21	Kisumu	PFAS (-)	P2	JT	65	N	1	3
11/10/21	Kisumu	PFAS (-)	P2	JT	70	N	1	5
11/10/21	Kisumu	PFAS (-)	P2	JT	75	N	1	4
11/10/21	Kisumu	PFAS (-)	P2	JT	80	N	1	5
11/10/21	Kisumu	PFAS (-)	P2	JT	85	N	1	4
11/10/21	Kisumu	PFAS (-)	P2	JT	90	N	1	3
11/10/21	Kisumu	PFAS (-)	P2	JT	95	N	1	4
11/10/21	Kisumu	PFAS (-)	P2	JT	100	N	1	5
11/10/21	Kisumu	PFAS (-)	P2	JT	105	N	1	4
11/10/21	Kisumu	PFAS (-)	P2	JT	110	N	1	4
11/10/21	Kisumu	PFAS (-)	P2	JT	115	N	1	3
11/10/21	Kisumu	PFAS (-)	P2	JT	120	N	1	2
11/10/21	Kisumu	PFAS (-)	P2	JT	125	N	1	4
11/10/21	Kisumu	PFAS (-)	P2	JT	130	N	1	4
11/10/21	Kisumu	PFAS (-)	P2	JT	135	N	1	2
11/10/21	Kisumu	PFAS (-)	P2	JT	140	N	1	2
11/10/21	Kisumu	PFAS (-)	P2	JT	145	N	1	3
11/10/21	Kisumu	PFAS (-)	P2	JT	150	N	1	5
11/10/21	Kisumu	PFAS (-)	P2	JT	155	N	1	3
11/10/21	Kisumu	PFAS (-)	P2	JT	160	N	1	4
11/10/21	Kisumu	PFAS (-)	P2	JT	165	N	1	3
11/10/21	Kisumu	PFAS (-)	P2	JT	170	N	1	3
11/10/21	Kisumu	PFAS (-)	P2	JT	175	N	1	3
11/10/21	Kisumu	PFAS (-)	P2	JT	180	N	1	2
11/10/21	Kisumu	PFAS (-)	P2	JT	0	C	2	0
11/10/21	Kisumu	PFAS (-)	P2	JT	5	C	2	0
11/10/21	Kisumu	PFAS (-)	P2	JT	10	C	2	0
11/10/21	Kisumu	PFAS (-)	P2	JT	15	C	2	0
11/10/21	Kisumu	PFAS (-)	P2	JT	20	C	2	0
11/10/21	Kisumu	PFAS (-)	P2	JT	25	C	2	0
11/10/21	Kisumu	PFAS (-)	P2	JT	30	C	2	0
11/10/21	Kisumu	PFAS (-)	P2	JT	35	C	2	0
11/10/21	Kisumu	PFAS (-)	P2	JT	40	C	2	0
11/10/21	Kisumu	PFAS (-)	P2	JT	45	C	2	0
11/10/21	Kisumu	PFAS (-)	P2	JT	50	C	2	0
11/10/21	Kisumu	PFAS (-)	P2	JT	55	C	2	0
11/10/21	Kisumu	PFAS (-)	P2	JT	60	C	2	0
11/10/21	Kisumu	PFAS (-)	P2	JT	65	C	2	0
11/10/21	Kisumu	PFAS (-)	P2	JT	70	C	2	0
11/10/21	Kisumu	PFAS (-)	P2	JT	75	C	2	0
11/10/21	Kisumu	PFAS (-)	P2	JT	80	C	2	0
11/10/21	Kisumu	PFAS (-)	P2	JT	85	C	2	0
11/10/21	Kisumu	PFAS (-)	P2	JT	90	C	2	0
11/10/21	Kisumu	PFAS (-)	P2	JT	95	C	2	0
11/10/21	Kisumu	PFAS (-)	P2	JT	100	C	2	0
11/10/21	Kisumu	PFAS (-)	P2	JT	105	C	2	0
11/10/21	Kisumu	PFAS (-)	P2	JT	110	C	2	0
11/10/21	Kisumu	PFAS (-)	P2	JT	115	C	2	1
11/10/21	Kisumu	PFAS (-)	P2	JT	120	C	2	0
11/10/21	Kisumu	PFAS (-)	P2	JT	125	C	2	0
11/10/21	Kisumu	PFAS (-)	P2	JT	130	C	2	0
11/10/21	Kisumu	PFAS (-)	P2	JT	135	C	2	0
11/10/21	Kisumu	PFAS (-)	P2	JT	140	C	2	1
11/10/21	Kisumu	PFAS (-)	P2	JT	145	C	2	1
11/10/21	Kisumu	PFAS (-)	P2	JT	150	C	2	1
11/10/21	Kisumu	PFAS (-)	P2	JT	155	C	2	1
11/10/21	Kisumu	PFAS (-)	P2	JT	160	C	2	1
11/10/21	Kisumu	PFAS (-)	P2	JT	165	C	2	0
11/10/21	Kisumu	PFAS (-)	P2	JT	170	C	2	0
11/10/21	Kisumu	PFAS (-)	P2	JT	175	C	2	0
11/10/21	Kisumu	PFAS (-)	P2	JT	180	C	2	0
11/10/21	Kisumu	PFAS (-)	P2	JT	0	F	2	0
11/10/21	Kisumu	PFAS (-)	P2	JT	5	F	2	2
11/10/21	Kisumu	PFAS (-)	P2	JT	10	F	2	1
11/10/21	Kisumu	PFAS (-)	P2	JT	15	F	2	1
11/10/21	Kisumu	PFAS (-)	P2	JT	20	F	2	3
11/10/21	Kisumu	PFAS (-)	P2	JT	25	F	2	2
11/10/21	Kisumu	PFAS (-)	P2	JT	30	F	2	1
11/10/21	Kisumu	PFAS (-)	P2	JT	35	F	2	1
11/10/21	Kisumu	PFAS (-)	P2	JT	40	F	2	1
11/10/21	Kisumu	PFAS (-)	P2	JT	45	F	2	2
11/10/21	Kisumu	PFAS (-)	P2	JT	50	F	2	1
11/10/21	Kisumu	PFAS (-)	P2	JT	55	F	2	2
11/10/21	Kisumu	PFAS (-)	P2	JT	60	F	2	1
11/10/21	Kisumu	PFAS (-)	P2	JT	65	F	2	1
11/10/21	Kisumu	PFAS (-)	P2	JT	70	F	2	1
11/10/21	Kisumu	PFAS (-)	P2	JT	75	F	2	1
11/10/21	Kisumu	PFAS (-)	P2	JT	80	F	2	0
11/10/21	Kisumu	PFAS (-)	P2	JT	85	F	2	2
11/10/21	Kisumu	PFAS (-)	P2	JT	90	F	2	3
11/10/21	Kisumu	PFAS (-)	P2	JT	95	F	2	3
11/10/21	Kisumu	PFAS (-)	P2	JT	100	F	2	3
11/10/21	Kisumu	PFAS (-)	P2	JT	105	F	2	3
11/10/21	Kisumu	PFAS (-)	P2	JT	110	F	2	5
11/10/21	Kisumu	PFAS (-)	P2	JT	115	F	2	2
11/10/21	Kisumu	PFAS (-)	P2	JT	120	F	2	3
11/10/21	Kisumu	PFAS (-)	P2	JT	125	F	2	4
11/10/21	Kisumu	PFAS (-)	P2	JT	130	F	2	3
11/10/21	Kisumu	PFAS (-)	P2	JT	135	F	2	4
11/10/21	Kisumu	PFAS (-)	P2	JT	140	F	2	2
11/10/21	Kisumu	PFAS (-)	P2	JT	145	F	2	3
11/10/21	Kisumu	PFAS (-)	P2	JT	150	F	2	2
11/10/21	Kisumu	PFAS (-)	P2	JT	155	F	2	1
11/10/21	Kisumu	PFAS (-)	P2	JT	160	F	2	2
11/10/21	Kisumu	PFAS (-)	P2	JT	165	F	2	4
11/10/21	Kisumu	PFAS (-)	P2	JT	170	F	2	3
11/10/21	Kisumu	PFAS (-)	P2	JT	175	F	2	3
11/10/21	Kisumu	PFAS (-)	P2	JT	180	F	2	4
11/10/21	Kisumu	PFAS (-)	P2	JT	0	K	2	0
11/10/21	Kisumu	PFAS (-)	P2	JT	5	K	2	0
11/10/21	Kisumu	PFAS (-)	P2	JT	10	K	2	0
11/10/21	Kisumu	PFAS (-)	P2	JT	15	K	2	0
11/10/21	Kisumu	PFAS (-)	P2	JT	20	K	2	0
11/10/21	Kisumu	PFAS (-)	P2	JT	25	K	2	0
11/10/21	Kisumu	PFAS (-)	P2	JT	30	K	2	0
11/10/21	Kisumu	PFAS (-)	P2	JT	35	K	2	0
11/10/21	Kisumu	PFAS (-)	P2	JT	40	K	2	0
11/10/21	Kisumu	PFAS (-)	P2	JT	45	K	2	0
11/10/21	Kisumu	PFAS (-)	P2	JT	50	K	2	0
11/10/21	Kisumu	PFAS (-)	P2	JT	55	K	2	0
11/10/21	Kisumu	PFAS (-)	P2	JT	60	K	2	0
11/10/21	Kisumu	PFAS (-)	P2	JT	65	K	2	0
11/10/21	Kisumu	PFAS (-)	P2	JT	70	K	2	0
11/10/21	Kisumu	PFAS (-)	P2	JT	75	K	2	0
11/10/21	Kisumu	PFAS (-)	P2	JT	80	K	2	0
11/10/21	Kisumu	PFAS (-)	P2	JT	85	K	2	0
11/10/21	Kisumu	PFAS (-)	P2	JT	90	K	2	0
11/10/21	Kisumu	PFAS (-)	P2	JT	95	K	2	0
11/10/21	Kisumu	PFAS (-)	P2	JT	100	K	2	0
11/10/21	Kisumu	PFAS (-)	P2	JT	105	K	2	0
11/10/21	Kisumu	PFAS (-)	P2	JT	110	K	2	0
11/10/21	Kisumu	PFAS (-)	P2	JT	115	K	2	0
11/10/21	Kisumu	PFAS (-)	P2	JT	120	K	2	0
11/10/21	Kisumu	PFAS (-)	P2	JT	125	K	2	0
11/10/21	Kisumu	PFAS (-)	P2	JT	130	K	2	0
11/10/21	Kisumu	PFAS (-)	P2	JT	135	K	2	0
11/10/21	Kisumu	PFAS (-)	P2	JT	140	K	2	0
11/10/21	Kisumu	PFAS (-)	P2	JT	145	K	2	0
11/10/21	Kisumu	PFAS (-)	P2	JT	150	K	2	0
11/10/21	Kisumu	PFAS (-)	P2	JT	155	K	2	0
11/10/21	Kisumu	PFAS (-)	P2	JT	160	K	2	0
11/10/21	Kisumu	PFAS (-)	P2	JT	165	K	2	0
11/10/21	Kisumu	PFAS (-)	P2	JT	170	K	2	0
11/10/21	Kisumu	PFAS (-)	P2	JT	175	K	2	0
11/10/21	Kisumu	PFAS (-)	P2	JT	180	K	2	0
11/10/21	Kisumu	PFAS (-)	P2	JT	0	N	2	5
11/10/21	Kisumu	PFAS (-)	P2	JT	5	N	2	3
11/10/21	Kisumu	PFAS (-)	P2	JT	10	N	2	4
11/10/21	Kisumu	PFAS (-)	P2	JT	15	N	2	4
11/10/21	Kisumu	PFAS (-)	P2	JT	20	N	2	2
11/10/21	Kisumu	PFAS (-)	P2	JT	25	N	2	3
11/10/21	Kisumu	PFAS (-)	P2	JT	30	N	2	4
11/10/21	Kisumu	PFAS (-)	P2	JT	35	N	2	4
11/10/21	Kisumu	PFAS (-)	P2	JT	40	N	2	4
11/10/21	Kisumu	PFAS (-)	P2	JT	45	N	2	3
11/10/21	Kisumu	PFAS (-)	P2	JT	50	N	2	4
11/10/21	Kisumu	PFAS (-)	P2	JT	55	N	2	3
11/10/21	Kisumu	PFAS (-)	P2	JT	60	N	2	4
11/10/21	Kisumu	PFAS (-)	P2	JT	65	N	2	4
11/10/21	Kisumu	PFAS (-)	P2	JT	70	N	2	4
11/10/21	Kisumu	PFAS (-)	P2	JT	75	N	2	4
11/10/21	Kisumu	PFAS (-)	P2	JT	80	N	2	5
11/10/21	Kisumu	PFAS (-)	P2	JT	85	N	2	3
11/10/21	Kisumu	PFAS (-)	P2	JT	90	N	2	2
11/10/21	Kisumu	PFAS (-)	P2	JT	95	N	2	2
11/10/21	Kisumu	PFAS (-)	P2	JT	100	N	2	2
11/10/21	Kisumu	PFAS (-)	P2	JT	105	N	2	2
11/10/21	Kisumu	PFAS (-)	P2	JT	110	N	2	0
11/10/21	Kisumu	PFAS (-)	P2	JT	115	N	2	2
11/10/21	Kisumu	PFAS (-)	P2	JT	120	N	2	2
11/10/21	Kisumu	PFAS (-)	P2	JT	125	N	2	1
11/10/21	Kisumu	PFAS (-)	P2	JT	130	N	2	2
11/10/21	Kisumu	PFAS (-)	P2	JT	135	N	2	1
11/10/21	Kisumu	PFAS (-)	P2	JT	140	N	2	2
11/10/21	Kisumu	PFAS (-)	P2	JT	145	N	2	1
11/10/21	Kisumu	PFAS (-)	P2	JT	150	N	2	2
11/10/21	Kisumu	PFAS (-)	P2	JT	155	N	2	3
11/10/21	Kisumu	PFAS (-)	P2	JT	160	N	2	2
11/10/21	Kisumu	PFAS (-)	P2	JT	165	N	2	1
11/10/21	Kisumu	PFAS (-)	P2	JT	170	N	2	2
11/10/21	Kisumu	PFAS (-)	P2	JT	175	N	2	2
11/10/21	Kisumu	PFAS (-)	P2	JT	180	N	2	1
11/10/21	Kisumu	PFAS (-)	P2	JT	0	C	3	0
11/10/21	Kisumu	PFAS (-)	P2	JT	5	C	3	0
11/10/21	Kisumu	PFAS (-)	P2	JT	10	C	3	0
11/10/21	Kisumu	PFAS (-)	P2	JT	15	C	3	0
11/10/21	Kisumu	PFAS (-)	P2	JT	20	C	3	0
11/10/21	Kisumu	PFAS (-)	P2	JT	25	C	3	0
11/10/21	Kisumu	PFAS (-)	P2	JT	30	C	3	0
11/10/21	Kisumu	PFAS (-)	P2	JT	35	C	3	0
11/10/21	Kisumu	PFAS (-)	P2	JT	40	C	3	0
11/10/21	Kisumu	PFAS (-)	P2	JT	45	C	3	0
11/10/21	Kisumu	PFAS (-)	P2	JT	50	C	3	0
11/10/21	Kisumu	PFAS (-)	P2	JT	55	C	3	0
11/10/21	Kisumu	PFAS (-)	P2	JT	60	C	3	0
11/10/21	Kisumu	PFAS (-)	P2	JT	65	C	3	0
11/10/21	Kisumu	PFAS (-)	P2	JT	70	C	3	0
11/10/21	Kisumu	PFAS (-)	P2	JT	75	C	3	0
11/10/21	Kisumu	PFAS (-)	P2	JT	80	C	3	0
11/10/21	Kisumu	PFAS (-)	P2	JT	85	C	3	0
11/10/21	Kisumu	PFAS (-)	P2	JT	90	C	3	0
11/10/21	Kisumu	PFAS (-)	P2	JT	95	C	3	0
11/10/21	Kisumu	PFAS (-)	P2	JT	100	C	3	0
11/10/21	Kisumu	PFAS (-)	P2	JT	105	C	3	0
11/10/21	Kisumu	PFAS (-)	P2	JT	110	C	3	0
11/10/21	Kisumu	PFAS (-)	P2	JT	115	C	3	0
11/10/21	Kisumu	PFAS (-)	P2	JT	120	C	3	0
11/10/21	Kisumu	PFAS (-)	P2	JT	125	C	3	0
11/10/21	Kisumu	PFAS (-)	P2	JT	130	C	3	0
11/10/21	Kisumu	PFAS (-)	P2	JT	135	C	3	0
11/10/21	Kisumu	PFAS (-)	P2	JT	140	C	3	0
11/10/21	Kisumu	PFAS (-)	P2	JT	145	C	3	0
11/10/21	Kisumu	PFAS (-)	P2	JT	150	C	3	0
11/10/21	Kisumu	PFAS (-)	P2	JT	155	C	3	0
11/10/21	Kisumu	PFAS (-)	P2	JT	160	C	3	0
11/10/21	Kisumu	PFAS (-)	P2	JT	165	C	3	0
11/10/21	Kisumu	PFAS (-)	P2	JT	170	C	3	0
11/10/21	Kisumu	PFAS (-)	P2	JT	175	C	3	0
11/10/21	Kisumu	PFAS (-)	P2	JT	180	C	3	0
11/10/21	Kisumu	PFAS (-)	P2	JT	0	F	3	1
11/10/21	Kisumu	PFAS (-)	P2	JT	5	F	3	0
11/10/21	Kisumu	PFAS (-)	P2	JT	10	F	3	1
11/10/21	Kisumu	PFAS (-)	P2	JT	15	F	3	1
11/10/21	Kisumu	PFAS (-)	P2	JT	20	F	3	0
11/10/21	Kisumu	PFAS (-)	P2	JT	25	F	3	1
11/10/21	Kisumu	PFAS (-)	P2	JT	30	F	3	2
11/10/21	Kisumu	PFAS (-)	P2	JT	35	F	3	2
11/10/21	Kisumu	PFAS (-)	P2	JT	40	F	3	0
11/10/21	Kisumu	PFAS (-)	P2	JT	45	F	3	1
11/10/21	Kisumu	PFAS (-)	P2	JT	50	F	3	2
11/10/21	Kisumu	PFAS (-)	P2	JT	55	F	3	1
11/10/21	Kisumu	PFAS (-)	P2	JT	60	F	3	2
11/10/21	Kisumu	PFAS (-)	P2	JT	65	F	3	1
11/10/21	Kisumu	PFAS (-)	P2	JT	70	F	3	1
11/10/21	Kisumu	PFAS (-)	P2	JT	75	F	3	0
11/10/21	Kisumu	PFAS (-)	P2	JT	80	F	3	1
11/10/21	Kisumu	PFAS (-)	P2	JT	85	F	3	2
11/10/21	Kisumu	PFAS (-)	P2	JT	90	F	3	0
11/10/21	Kisumu	PFAS (-)	P2	JT	95	F	3	2
11/10/21	Kisumu	PFAS (-)	P2	JT	100	F	3	3
11/10/21	Kisumu	PFAS (-)	P2	JT	105	F	3	2
11/10/21	Kisumu	PFAS (-)	P2	JT	110	F	3	2
11/10/21	Kisumu	PFAS (-)	P2	JT	115	F	3	2
11/10/21	Kisumu	PFAS (-)	P2	JT	120	F	3	1
11/10/21	Kisumu	PFAS (-)	P2	JT	125	F	3	2
11/10/21	Kisumu	PFAS (-)	P2	JT	130	F	3	1
11/10/21	Kisumu	PFAS (-)	P2	JT	135	F	3	0
11/10/21	Kisumu	PFAS (-)	P2	JT	140	F	3	2
11/10/21	Kisumu	PFAS (-)	P2	JT	145	F	3	2
11/10/21	Kisumu	PFAS (-)	P2	JT	150	F	3	3
11/10/21	Kisumu	PFAS (-)	P2	JT	155	F	3	3
11/10/21	Kisumu	PFAS (-)	P2	JT	160	F	3	1
11/10/21	Kisumu	PFAS (-)	P2	JT	165	F	3	1
11/10/21	Kisumu	PFAS (-)	P2	JT	170	F	3	3
11/10/21	Kisumu	PFAS (-)	P2	JT	175	F	3	1
11/10/21	Kisumu	PFAS (-)	P2	JT	180	F	3	2
11/10/21	Kisumu	PFAS (-)	P2	JT	0	K	3	0
11/10/21	Kisumu	PFAS (-)	P2	JT	5	K	3	0
11/10/21	Kisumu	PFAS (-)	P2	JT	10	K	3	0
11/10/21	Kisumu	PFAS (-)	P2	JT	15	K	3	0
11/10/21	Kisumu	PFAS (-)	P2	JT	20	K	3	0
11/10/21	Kisumu	PFAS (-)	P2	JT	25	K	3	0
11/10/21	Kisumu	PFAS (-)	P2	JT	30	K	3	0
11/10/21	Kisumu	PFAS (-)	P2	JT	35	K	3	0
11/10/21	Kisumu	PFAS (-)	P2	JT	40	K	3	0
11/10/21	Kisumu	PFAS (-)	P2	JT	45	K	3	0
11/10/21	Kisumu	PFAS (-)	P2	JT	50	K	3	0
11/10/21	Kisumu	PFAS (-)	P2	JT	55	K	3	0
11/10/21	Kisumu	PFAS (-)	P2	JT	60	K	3	0
11/10/21	Kisumu	PFAS (-)	P2	JT	65	K	3	0
11/10/21	Kisumu	PFAS (-)	P2	JT	70	K	3	0
11/10/21	Kisumu	PFAS (-)	P2	JT	75	K	3	0
11/10/21	Kisumu	PFAS (-)	P2	JT	80	K	3	0
11/10/21	Kisumu	PFAS (-)	P2	JT	85	K	3	0
11/10/21	Kisumu	PFAS (-)	P2	JT	90	K	3	0
11/10/21	Kisumu	PFAS (-)	P2	JT	95	K	3	0
11/10/21	Kisumu	PFAS (-)	P2	JT	100	K	3	0
11/10/21	Kisumu	PFAS (-)	P2	JT	105	K	3	0
11/10/21	Kisumu	PFAS (-)	P2	JT	110	K	3	0
11/10/21	Kisumu	PFAS (-)	P2	JT	115	K	3	0
11/10/21	Kisumu	PFAS (-)	P2	JT	120	K	3	0
11/10/21	Kisumu	PFAS (-)	P2	JT	125	K	3	0
11/10/21	Kisumu	PFAS (-)	P2	JT	130	K	3	0
11/10/21	Kisumu	PFAS (-)	P2	JT	135	K	3	0
11/10/21	Kisumu	PFAS (-)	P2	JT	140	K	3	0
11/10/21	Kisumu	PFAS (-)	P2	JT	145	K	3	0
11/10/21	Kisumu	PFAS (-)	P2	JT	150	K	3	0
11/10/21	Kisumu	PFAS (-)	P2	JT	155	K	3	0
11/10/21	Kisumu	PFAS (-)	P2	JT	160	K	3	0
11/10/21	Kisumu	PFAS (-)	P2	JT	165	K	3	0
11/10/21	Kisumu	PFAS (-)	P2	JT	170	K	3	0
11/10/21	Kisumu	PFAS (-)	P2	JT	175	K	3	0
11/10/21	Kisumu	PFAS (-)	P2	JT	180	K	3	0
11/10/21	Kisumu	PFAS (-)	P2	JT	0	N	3	4
11/10/21	Kisumu	PFAS (-)	P2	JT	5	N	3	5
11/10/21	Kisumu	PFAS (-)	P2	JT	10	N	3	4
11/10/21	Kisumu	PFAS (-)	P2	JT	15	N	3	4
11/10/21	Kisumu	PFAS (-)	P2	JT	20	N	3	5
11/10/21	Kisumu	PFAS (-)	P2	JT	25	N	3	4
11/10/21	Kisumu	PFAS (-)	P2	JT	30	N	3	3
11/10/21	Kisumu	PFAS (-)	P2	JT	35	N	3	3
11/10/21	Kisumu	PFAS (-)	P2	JT	40	N	3	5
11/10/21	Kisumu	PFAS (-)	P2	JT	45	N	3	4
11/10/21	Kisumu	PFAS (-)	P2	JT	50	N	3	3
11/10/21	Kisumu	PFAS (-)	P2	JT	55	N	3	4
11/10/21	Kisumu	PFAS (-)	P2	JT	60	N	3	3
11/10/21	Kisumu	PFAS (-)	P2	JT	65	N	3	4
11/10/21	Kisumu	PFAS (-)	P2	JT	70	N	3	4
11/10/21	Kisumu	PFAS (-)	P2	JT	75	N	3	5
11/10/21	Kisumu	PFAS (-)	P2	JT	80	N	3	4
11/10/21	Kisumu	PFAS (-)	P2	JT	85	N	3	3
11/10/21	Kisumu	PFAS (-)	P2	JT	90	N	3	5
11/10/21	Kisumu	PFAS (-)	P2	JT	95	N	3	3
11/10/21	Kisumu	PFAS (-)	P2	JT	100	N	3	2
11/10/21	Kisumu	PFAS (-)	P2	JT	105	N	3	3
11/10/21	Kisumu	PFAS (-)	P2	JT	110	N	3	3
11/10/21	Kisumu	PFAS (-)	P2	JT	115	N	3	3
11/10/21	Kisumu	PFAS (-)	P2	JT	120	N	3	4
11/10/21	Kisumu	PFAS (-)	P2	JT	125	N	3	3
11/10/21	Kisumu	PFAS (-)	P2	JT	130	N	3	4
11/10/21	Kisumu	PFAS (-)	P2	JT	135	N	3	5
11/10/21	Kisumu	PFAS (-)	P2	JT	140	N	3	3
11/10/21	Kisumu	PFAS (-)	P2	JT	145	N	3	3
11/10/21	Kisumu	PFAS (-)	P2	JT	150	N	3	2
11/10/21	Kisumu	PFAS (-)	P2	JT	155	N	3	2
11/10/21	Kisumu	PFAS (-)	P2	JT	160	N	3	4
11/10/21	Kisumu	PFAS (-)	P2	JT	165	N	3	4
11/10/21	Kisumu	PFAS (-)	P2	JT	170	N	3	2
11/10/21	Kisumu	PFAS (-)	P2	JT	175	N	3	4
11/10/21	Kisumu	PFAS (-)	P2	JT	180	N	3	3
11/10/21	Kisumu	PFAS (-)	P2	JT	0	C	4	0
11/10/21	Kisumu	PFAS (-)	P2	JT	5	C	4	0
11/10/21	Kisumu	PFAS (-)	P2	JT	10	C	4	0
11/10/21	Kisumu	PFAS (-)	P2	JT	15	C	4	0
11/10/21	Kisumu	PFAS (-)	P2	JT	20	C	4	0
11/10/21	Kisumu	PFAS (-)	P2	JT	25	C	4	0
11/10/21	Kisumu	PFAS (-)	P2	JT	30	C	4	0
11/10/21	Kisumu	PFAS (-)	P2	JT	35	C	4	0
11/10/21	Kisumu	PFAS (-)	P2	JT	40	C	4	0
11/10/21	Kisumu	PFAS (-)	P2	JT	45	C	4	0
11/10/21	Kisumu	PFAS (-)	P2	JT	50	C	4	0
11/10/21	Kisumu	PFAS (-)	P2	JT	55	C	4	0
11/10/21	Kisumu	PFAS (-)	P2	JT	60	C	4	0
11/10/21	Kisumu	PFAS (-)	P2	JT	65	C	4	0
11/10/21	Kisumu	PFAS (-)	P2	JT	70	C	4	0
11/10/21	Kisumu	PFAS (-)	P2	JT	75	C	4	0
11/10/21	Kisumu	PFAS (-)	P2	JT	80	C	4	0
11/10/21	Kisumu	PFAS (-)	P2	JT	85	C	4	0
11/10/21	Kisumu	PFAS (-)	P2	JT	90	C	4	0
11/10/21	Kisumu	PFAS (-)	P2	JT	95	C	4	0
11/10/21	Kisumu	PFAS (-)	P2	JT	100	C	4	0
11/10/21	Kisumu	PFAS (-)	P2	JT	105	C	4	0
11/10/21	Kisumu	PFAS (-)	P2	JT	110	C	4	0
11/10/21	Kisumu	PFAS (-)	P2	JT	115	C	4	0
11/10/21	Kisumu	PFAS (-)	P2	JT	120	C	4	0
11/10/21	Kisumu	PFAS (-)	P2	JT	125	C	4	0
11/10/21	Kisumu	PFAS (-)	P2	JT	130	C	4	0
11/10/21	Kisumu	PFAS (-)	P2	JT	135	C	4	0
11/10/21	Kisumu	PFAS (-)	P2	JT	140	C	4	0
11/10/21	Kisumu	PFAS (-)	P2	JT	145	C	4	0
11/10/21	Kisumu	PFAS (-)	P2	JT	150	C	4	0
11/10/21	Kisumu	PFAS (-)	P2	JT	155	C	4	0
11/10/21	Kisumu	PFAS (-)	P2	JT	160	C	4	0
11/10/21	Kisumu	PFAS (-)	P2	JT	165	C	4	0
11/10/21	Kisumu	PFAS (-)	P2	JT	170	C	4	0
11/10/21	Kisumu	PFAS (-)	P2	JT	175	C	4	0
11/10/21	Kisumu	PFAS (-)	P2	JT	180	C	4	0
11/10/21	Kisumu	PFAS (-)	P2	JT	0	F	4	0
11/10/21	Kisumu	PFAS (-)	P2	JT	5	F	4	0
11/10/21	Kisumu	PFAS (-)	P2	JT	10	F	4	2
11/10/21	Kisumu	PFAS (-)	P2	JT	15	F	4	1
11/10/21	Kisumu	PFAS (-)	P2	JT	20	F	4	1
11/10/21	Kisumu	PFAS (-)	P2	JT	25	F	4	1
11/10/21	Kisumu	PFAS (-)	P2	JT	30	F	4	2
11/10/21	Kisumu	PFAS (-)	P2	JT	35	F	4	1
11/10/21	Kisumu	PFAS (-)	P2	JT	40	F	4	0
11/10/21	Kisumu	PFAS (-)	P2	JT	45	F	4	0
11/10/21	Kisumu	PFAS (-)	P2	JT	50	F	4	2
11/10/21	Kisumu	PFAS (-)	P2	JT	55	F	4	1
11/10/21	Kisumu	PFAS (-)	P2	JT	60	F	4	1
11/10/21	Kisumu	PFAS (-)	P2	JT	65	F	4	3
11/10/21	Kisumu	PFAS (-)	P2	JT	70	F	4	1
11/10/21	Kisumu	PFAS (-)	P2	JT	75	F	4	1
11/10/21	Kisumu	PFAS (-)	P2	JT	80	F	4	2
11/10/21	Kisumu	PFAS (-)	P2	JT	85	F	4	1
11/10/21	Kisumu	PFAS (-)	P2	JT	90	F	4	1
11/10/21	Kisumu	PFAS (-)	P2	JT	95	F	4	2
11/10/21	Kisumu	PFAS (-)	P2	JT	100	F	4	1
11/10/21	Kisumu	PFAS (-)	P2	JT	105	F	4	0
11/10/21	Kisumu	PFAS (-)	P2	JT	110	F	4	4
11/10/21	Kisumu	PFAS (-)	P2	JT	115	F	4	1
11/10/21	Kisumu	PFAS (-)	P2	JT	120	F	4	1
11/10/21	Kisumu	PFAS (-)	P2	JT	125	F	4	2
11/10/21	Kisumu	PFAS (-)	P2	JT	130	F	4	2
11/10/21	Kisumu	PFAS (-)	P2	JT	135	F	4	2
11/10/21	Kisumu	PFAS (-)	P2	JT	140	F	4	2
11/10/21	Kisumu	PFAS (-)	P2	JT	145	F	4	1
11/10/21	Kisumu	PFAS (-)	P2	JT	150	F	4	1
11/10/21	Kisumu	PFAS (-)	P2	JT	155	F	4	1
11/10/21	Kisumu	PFAS (-)	P2	JT	160	F	4	1
11/10/21	Kisumu	PFAS (-)	P2	JT	165	F	4	2
11/10/21	Kisumu	PFAS (-)	P2	JT	170	F	4	2
11/10/21	Kisumu	PFAS (-)	P2	JT	175	F	4	2
11/10/21	Kisumu	PFAS (-)	P2	JT	180	F	4	0
11/10/21	Kisumu	PFAS (-)	P2	JT	0	K	4	0
[truncated: 37,517 more rows]
