# Supplementary material for: Multimodal platform for ITN efficacy: Surface chemistry, bioavailability, and mosquito behavior
Source: Sci Adv. 2026 Apr 8;12(15):eaeb2023. doi: 10.1126/sciadv.aeb2023 (PMC13060586; doi:10.1126/sciadv.aeb2023)
Supplement: Supplementary file 2 — Files S1 to S3 [file sciadv.aeb2023_files_s1_to_s3.zip › aeb2023_file_s2.csv]

record	id	r0_total	r1_total	r2_total	r3_total	total	date	strain	prepost	treatment	host_present	rstatus	experimenter	valid_frames	r0prop	r1prop	r2prop	r3prop	tophalftot	bottomhalftot	tophalfprop	bottomhalfprop	tot_t_5	tot_t_10	tot_t_15	tot_t_20	tot_t_25	tot_t_30	tot_t_35	tot_t_40	tot_t_45	tot_t_50	tot_t_55	tot_t_60	tot_t_65	tot_t_70	tot_t_75	tot_t_80	tot_t_85	tot_t_90	tot_t_95	tot_t_100	tot_t_105	tot_t_110	tot_t_115	tot_t_120	tot_t_125	tot_t_130	tot_t_135
1	1	73	244	1453	1437	3207	11/10/2021	Kisumu	PNG12	P2	NO-HOST	SUSCEPTIBLE	JT	0.983	0.022762707	0.076083567	0.453071406	0.44808232	317	2890	0.098846274	0.901153726	52	122	78	60	111	100	164	24	65	117	93	78	133	74	169	141	67	106	110	117	18	45	86	93	148	41	109
2	2	63	254	639	2089	3045	11/10/2021	Kisumu	PNG12	P2	NO-HOST	SUSCEPTIBLE	JT	0.999	0.020689655	0.083415435	0.209852217	0.686042693	317	2728	0.10410509	0.89589491	53	92	136	99	79	69	89	126	116	84	102	135	106	109	53	99	113	89	107	95	100	84	125	89	43	43	78
3	3	74	296	1442	1236	3048	11/10/2021	Kisumu	PNG12	P2	NO-HOST	SUSCEPTIBLE	JT	0.987	0.024278215	0.097112861	0.473097113	0.405511811	370	2678	0.121391076	0.878608924	65	15	119	81	36	52	128	73	50	8	29	47	90	78	122	130	84	60	117	113	38	110	104	96	107	104	126
4	4	43	569	1944	328	2884	11/10/2021	Kisumu	PNG12	P2	NO-HOST	SUSCEPTIBLE	JT	0.988	0.014909847	0.197295423	0.6740638	0.113730929	612	2272	0.21220527	0.78779473	15	3	73	89	116	97	96	78	113	64	70	92	95	95	106	73	109	107	128	138	80	92	96	42	77	124	62
5	5	29	844	2355	1144	4372	11/10/2021	Kisumu	PNG12	P2	NO-HOST	SUSCEPTIBLE	JT	0.982	0.00663312	0.193046661	0.538655078	0.261665142	873	3499	0.19967978	0.80032022	101	78	80	93	118	98	62	140	144	105	166	119	118	100	183	167	164	116	94	138	175	154	87	105	120	78	120
6	1	75	312	559	639	1585	11/10/2021	Kisumu	PNG12	P2	NO-HOST	SUSCEPTIBLE	JT	0.997	0.047318612	0.196845426	0.352681388	0.403154574	387	1198	0.244164038	0.755835962	82	35	0	39	20	0	13	0	41	0	71	95	21	69	18	25	3	22	38	31	60	109	45	9	0	18	92
7	2	80	435	1644	1635	3794	11/10/2021	Kisumu	PNG12	P2	NO-HOST	SUSCEPTIBLE	JT	0.982	0.021085925	0.114654718	0.433315762	0.430943595	515	3279	0.135740643	0.864259357	71	116	131	107	62	130	56	53	161	120	94	131	94	83	84	104	60	127	174	116	68	73	100	88	104	97	122
8	3	35	127	198	153	513	11/10/2021	Kisumu	PNG12	P2	NO-HOST	SUSCEPTIBLE	JT	0.982	0.068226121	0.247563353	0.385964912	0.298245614	162	351	0.315789474	0.684210526	49	7	38	22	15	31	12	71	29	46	7	0	0	0	0	32	22	18	0	0	13	22	0	0	12	0	0
9	4	48	863	2450	1446	4807	11/10/2021	Kisumu	PNG12	P2	NO-HOST	SUSCEPTIBLE	JT	0.974	0.009985438	0.179529852	0.509673393	0.300811317	911	3896	0.18951529	0.81048471	12	105	68	90	148	107	138	176	116	171	118	164	115	87	134	145	155	147	111	122	152	141	146	111	141	153	191
10	5	34	848	1574	496	2952	11/10/2021	Kisumu	PNG12	P2	NO-HOST	SUSCEPTIBLE	JT	0.981	0.011517615	0.287262873	0.533197832	0.16802168	882	2070	0.298780488	0.701219512	29	11	126	83	37	57	24	22	24	67	81	87	95	62	91	91	148	65	29	40	73	70	90	104	75	75	122
11	1	102	520	601	941	2164	11/10/2021	Kisumu	PNG19	P2	NO-HOST	SUSCEPTIBLE	JT	0.999	0.047134935	0.240295749	0.277726433	0.434842884	622	1542	0.287430684	0.712569316	0	17	65	79	49	112	55	17	80	49	45	37	25	79	68	32	50	51	89	109	26	21	27	57	132	46	87
12	2	65	646	604	904	2219	11/10/2021	Kisumu	PNG19	P2	NO-HOST	SUSCEPTIBLE	JT	0.997	0.029292474	0.291122127	0.272194682	0.407390717	711	1508	0.320414601	0.679585399	21	70	85	71	18	63	47	28	17	121	39	75	21	94	59	75	68	73	59	67	83	50	20	46	40	35	61
13	3	50	302	444	1204	2000	11/10/2021	Kisumu	PNG19	P2	NO-HOST	SUSCEPTIBLE	JT	0.999	0.025	0.151	0.222	0.602	352	1648	0.176	0.824	48	82	36	51	84	72	125	14	28	44	66	9	29	30	76	51	69	35	37	51	90	44	68	106	78	104	46
14	4	41	369	968	1111	2489	11/10/2021	Kisumu	PNG19	P2	NO-HOST	SUSCEPTIBLE	JT	1	0.016472479	0.14825231	0.388911209	0.446364002	410	2079	0.164724789	0.835275211	19	42	70	27	55	67	38	42	94	75	69	35	45	42	158	57	51	46	51	103	110	72	115	49	103	116	72
15	5	210	825	466	1185	2686	11/10/2021	Kisumu	PNG19	P2	NO-HOST	SUSCEPTIBLE	JT	0.986	0.078183172	0.307148176	0.173492182	0.441176471	1035	1651	0.385331348	0.614668652	25	63	80	98	117	75	0	0	11	20	61	20	29	72	112	53	96	107	105	165	125	67	60	57	73	67	76
16	1	99	484	906	1449	2938	11/10/2021	Kisumu	PNG19	P2	NO-HOST	SUSCEPTIBLE	JT	0.998	0.033696392	0.164737917	0.308373043	0.493192648	583	2355	0.198434309	0.801565691	56	76	88	57	55	124	150	50	131	70	66	69	45	117	77	79	40	49	118	45	63	131	100	117	64	80	114
17	2	39	499	847	376	1761	11/10/2021	Kisumu	PNG19	P2	NO-HOST	SUSCEPTIBLE	JT	0.996	0.022146508	0.283361726	0.480976718	0.213515048	538	1223	0.305508234	0.694491766	13	92	76	31	48	90	43	34	78	24	62	45	27	34	29	14	61	36	43	57	57	68	77	43	62	54	62
18	3	6	1059	950	1314	3329	11/10/2021	Kisumu	PNG19	P2	NO-HOST	SUSCEPTIBLE	JT	0.995	0.001802343	0.318113548	0.285370982	0.394713127	1065	2264	0.319915891	0.680084109	47	40	71	72	64	72	129	118	97	88	131	124	79	79	100	107	79	104	132	119	101	113	82	92	128	52	29
19	4	120	862	542	327	1851	11/10/2021	Kisumu	PNG19	P2	NO-HOST	SUSCEPTIBLE	JT	0.999	0.064829822	0.465694219	0.292814695	0.176661264	982	869	0.530524041	0.469475959	23	20	94	48	39	32	86	29	0	0	70	24	31	95	42	34	68	73	74	61	31	76	120	32	63	57	64
20	5	54	1080	689	416	2239	11/10/2021	Kisumu	PNG19	P2	NO-HOST	SUSCEPTIBLE	JT	0.998	0.02411791	0.482358196	0.307726664	0.185797231	1134	1105	0.506476105	0.493523895	16	17	67	49	42	82	132	71	82	30	38	71	64	92	101	67	73	72	37	69	131	51	35	65	72	85	43
21	1	24	212	459	594	1289	11/10/2021	Kisumu	Control	NEGCONTROL	NO-HOST	SUSCEPTIBLE	JT	0.995	0.018619085	0.16446858	0.356089992	0.460822343	236	1053	0.183087665	0.816912335	77	44	52	104	122	32	44	115	121	42	35	39	34	44	38	87	23	10	56	4	11	5	0	5	7	16	0
22	2	1	199	181	195	576	11/10/2021	Kisumu	Control	NEGCONTROL	NO-HOST	SUSCEPTIBLE	JT	0.999	0.001736111	0.345486111	0.314236111	0.338541667	200	376	0.347222222	0.652777778	60	60	55	18	53	106	73	0	0	0	0	50	48	20	7	24	0	0	0	0	0	0	0	0	0	1	0
23	3	267	510	606	244	1627	11/10/2021	Kisumu	Control	NEGCONTROL	NO-HOST	SUSCEPTIBLE	JT	0.999	0.164105716	0.313460356	0.372464659	0.149969269	777	850	0.477566073	0.522433927	51	70	70	78	69	34	63	98	122	28	47	67	40	76	0	50	66	53	0	0	34	50	84	72	42	18	16
24	4	98	596	533	197	1424	11/10/2021	Kisumu	Control	NEGCONTROL	NO-HOST	SUSCEPTIBLE	JT	0.999	0.068820225	0.418539326	0.374297753	0.138342697	694	730	0.487359551	0.512640449	17	50	106	132	63	45	80	46	116	75	23	1	52	60	37	71	21	51	47	45	48	47	39	0	0	15	41
25	5	0	32	120	109	261	11/10/2021	Kisumu	Control	NEGCONTROL	NO-HOST	SUSCEPTIBLE	JT	1	0	0.122605364	0.459770115	0.417624521	32	229	0.122605364	0.877394636	2	29	20	0	0	1	0	1	29	0	34	5	25	58	34	12	0	0	0	0	0	0	0	0	0	0	0
26	6	93	570	1414	640	2717	11/10/2021	Kisumu	Control	NEGCONTROL	NO-HOST	SUSCEPTIBLE	JT	0.996	0.034228929	0.20979021	0.520426941	0.23555392	663	2054	0.244019139	0.755980861	114	140	128	62	51	124	73	46	118	106	89	72	58	91	76	80	69	132	89	100	47	60	54	107	84	43	58
27	7	51	180	205	170	606	11/10/2021	Kisumu	Control	NEGCONTROL	NO-HOST	SUSCEPTIBLE	JT	0.994	0.084158416	0.297029703	0.338283828	0.280528053	231	375	0.381188119	0.618811881	78	41	44	0	56	101	127	107	8	0	0	0	0	0	0	0	0	0	0	0	0	0	0	0	25	0	0
28	8	19	497	391	287	1194	11/10/2021	Kisumu	Control	NEGCONTROL	NO-HOST	SUSCEPTIBLE	JT	0.998	0.015912898	0.416247906	0.327470687	0.240368509	516	678	0.432160804	0.567839196	55	65	102	46	62	112	52	123	91	13	98	82	60	45	101	22	22	0	2	41	0	0	0	0	0	0	0
29	9	65	158	470	368	1061	11/10/2021	Kisumu	Control	NEGCONTROL	NO-HOST	SUSCEPTIBLE	JT	1	0.061262959	0.148916117	0.442978322	0.346842601	223	838	0.210179076	0.789820924	55	50	91	46	58	45	98	62	26	13	57	95	52	51	2	0	0	0	0	0	0	0	0	0	0	0	0
30	10	191	564	556	423	1734	11/10/2021	Kisumu	Control	NEGCONTROL	NO-HOST	SUSCEPTIBLE	JT	0.999	0.110149942	0.325259516	0.320645905	0.243944637	755	979	0.435409458	0.564590542	45	143	54	54	116	146	93	51	78	108	34	50	9	57	34	13	38	68	16	10	44	25	10	0	56	33	40
31	11	51	385	499	626	1561	11/10/2021	Kisumu	Control	NEGCONTROL	NO-HOST	SUSCEPTIBLE	JT	0.998	0.032671365	0.246636771	0.31966688	0.401024984	436	1125	0.279308136	0.720691864	41	117	131	50	83	101	18	97	64	86	66	100	12	1	70	90	35	28	0	0	32	27	18	57	46	40	46
32	12	55	305	716	239	1315	11/10/2021	Kisumu	Control	NEGCONTROL	NO-HOST	SUSCEPTIBLE	JT	1	0.041825095	0.231939163	0.544486692	0.181749049	360	955	0.273764259	0.726235741	50	33	17	62	41	54	36	76	103	29	63	63	41	41	47	40	8	0	0	0	0	0	0	0	0	0	51
33	13	142	182	237	150	711	11/10/2021	Kisumu	Control	NEGCONTROL	NO-HOST	SUSCEPTIBLE	JT	0.986	0.199718706	0.255977496	0.333333333	0.210970464	324	387	0.455696203	0.544303797	69	97	135	45	22	0	0	39	93	86	29	5	30	0	0	0	18	0	9	15	0	0	0	0	0	0	0
34	14	62	421	248	177	908	11/10/2021	Kisumu	Control	NEGCONTROL	NO-HOST	SUSCEPTIBLE	JT	1	0.068281938	0.463656388	0.273127753	0.194933921	483	425	0.531938326	0.468061674	6	93	124	109	55	33	52	25	62	51	56	53	10	14	0	0	1	0	0	0	0	18	5	0	0	0	0
35	15	280	692	688	319	1979	11/10/2021	Kisumu	Control	NEGCONTROL	NO-HOST	SUSCEPTIBLE	JT	0.993	0.141485599	0.349671551	0.347650328	0.161192521	972	1007	0.49115715	0.50884285	36	38	38	60	39	31	71	41	149	116	88	91	120	88	59	129	169	116	69	64	99	88	85	71	24	0	0
36	16	149	577	694	232	1652	11/10/2021	Kisumu	Control	NEGCONTROL	NO-HOST	SUSCEPTIBLE	JT	1	0.090193705	0.349273608	0.420096852	0.140435835	726	926	0.439467312	0.560532688	71	91	65	88	48	67	4	27	91	80	87	45	79	48	42	31	0	0	0	46	0	73	79	69	112	102	0
37	17	59	168	275	123	625	11/10/2021	Kisumu	Control	NEGCONTROL	NO-HOST	SUSCEPTIBLE	JT	1	0.0944	0.2688	0.44	0.1968	227	398	0.3632	0.6368	46	54	107	68	66	98	49	23	0	13	12	0	0	0	0	67	7	0	0	0	0	0	0	0	0	0	0
38	18	138	328	312	113	891	11/10/2021	Kisumu	Control	NEGCONTROL	NO-HOST	SUSCEPTIBLE	JT	0.999	0.154882155	0.368125701	0.35016835	0.126823793	466	425	0.523007856	0.476992144	54	64	125	55	102	92	47	47	28	29	35	30	24	76	44	39	0	0	0	0	0	0	0	0	0	0	0
39	19	86	406	267	64	823	11/10/2021	Kisumu	Control	NEGCONTROL	NO-HOST	SUSCEPTIBLE	JT	0.988	0.104495747	0.493317132	0.324422843	0.077764277	492	331	0.59781288	0.40218712	21	68	155	150	157	129	76	48	19	0	0	0	0	0	0	0	0	0	0	0	0	0	0	0	0	0	0
40	20	248	341	316	144	1049	11/10/2021	Kisumu	Control	NEGCONTROL	NO-HOST	SUSCEPTIBLE	JT	0.997	0.236415634	0.325071497	0.301239276	0.137273594	589	460	0.561487131	0.438512869	43	94	16	59	36	41	62	21	33	34	16	0	10	18	0	0	31	22	11	0	23	16	56	40	46	38	47
41	1	264	2025	1464	469	4222	17/12/2021	Kisumu	PNG12	P2	NO-HOST	SUSCEPTIBLE	JT	0.977	0.062529607	0.479630507	0.346755092	0.111084794	2289	1933	0.542160114	0.457839886	40	82	92	38	68	127	100	65	76	122	130	121	156	127	145	149	126	114	128	75	78	159	114	151	130	164	102
42	2	333	1950	1339	809	4431	17/12/2021	Kisumu	PNG12	P2	NO-HOST	SUSCEPTIBLE	JT	0.981	0.075152336	0.440081246	0.302189122	0.182577296	2283	2148	0.515233582	0.484766418	23	145	132	160	179	94	133	151	163	146	134	119	125	158	96	131	133	127	157	164	171	170	138	141	130	129	122
43	3	264	2031	1300	401	3996	17/12/2021	Kisumu	PNG12	P2	NO-HOST	SUSCEPTIBLE	JT	0.947	0.066066066	0.508258258	0.325325325	0.10035035	2295	1701	0.574324324	0.425675676	3	55	40	22	18	63	71	138	127	54	67	97	135	144	197	197	181	146	104	117	157	133	113	170	136	113	134
44	4	371	2431	1381	380	4563	17/12/2021	Kisumu	PNG12	P2	NO-HOST	SUSCEPTIBLE	JT	0.982	0.081306158	0.532763533	0.302651764	0.083278545	2802	1761	0.614069691	0.385930309	45	78	135	54	137	47	119	129	88	113	123	173	186	96	187	160	173	138	163	153	172	168	184	104	105	108	147
45	5	301	1907	1635	150	3993	17/12/2021	Kisumu	PNG12	P2	NO-HOST	SUSCEPTIBLE	JT	0.976	0.075381918	0.477585775	0.409466566	0.03756574	2208	1785	0.552967693	0.447032307	7	110	71	75	95	55	77	141	91	124	135	109	192	128	169	111	107	152	194	134	67	131	122	97	84	123	83
46	1	204	2324	950	223	3701	17/12/2021	Kisumu	PNG12	P2	NO-HOST	SUSCEPTIBLE	JT	0.981	0.055120238	0.627938395	0.256687382	0.060253985	2528	1173	0.683058633	0.316941367	99	56	165	112	19	46	37	35	47	134	99	40	107	159	123	115	138	119	121	138	46	75	133	163	135	147	103
47	2	510	1571	1574	1116	4771	17/12/2021	Kisumu	PNG12	P2	NO-HOST	SUSCEPTIBLE	JT	0.954	0.106895829	0.329281073	0.329909872	0.233913226	2081	2690	0.436176902	0.563823098	72	136	122	152	173	144	131	120	96	185	137	143	197	176	177	171	195	140	80	207	160	179	151	151	101	113	164
48	3	753	1813	1477	427	4470	17/12/2021	Kisumu	PNG12	P2	NO-HOST	SUSCEPTIBLE	JT	0.98	0.168456376	0.405592841	0.330425056	0.095525727	2566	1904	0.574049217	0.425950783	39	39	97	128	139	116	124	101	126	154	113	122	154	183	132	155	152	150	168	135	129	144	161	129	155	148	123
49	4	277	1353	1603	1049	4282	17/12/2021	Kisumu	PNG12	P2	NO-HOST	SUSCEPTIBLE	JT	0.973	0.064689397	0.315973844	0.374357777	0.244978982	1630	2652	0.380663241	0.619336759	14	96	155	96	74	163	76	88	102	138	57	125	39	64	165	66	91	154	183	167	137	133	151	143	138	193	147
50	5	891	1461	1847	773	4972	17/12/2021	Kisumu	PNG12	P2	NO-HOST	SUSCEPTIBLE	JT	0.981	0.17920354	0.293845535	0.37148029	0.155470636	2352	2620	0.473049075	0.526950925	83	83	84	117	134	165	114	136	161	146	147	114	169	180	169	111	106	142	185	177	197	149	168	182	194	190	141
51	1	55	667	1424	256	2402	17/12/2021	Kisumu	PNG19	P2	NO-HOST	SUSCEPTIBLE	JT	0.996	0.022897585	0.277685262	0.592839301	0.106577852	722	1680	0.300582848	0.699417152	43	77	99	47	48	52	72	67	46	61	57	89	50	30	76	48	34	34	122	133	59	34	78	30	72	86	74
52	2	112	753	2002	906	3773	17/12/2021	Kisumu	PNG19	P2	NO-HOST	SUSCEPTIBLE	JT	0.971	0.029684601	0.199575934	0.530612245	0.24012722	865	2908	0.229260535	0.770739465	39	52	103	150	93	91	96	79	44	73	108	118	75	123	119	40	81	105	116	79	138	118	164	181	166	54	130
53	3	339	1789	1453	595	4176	17/12/2021	Kisumu	PNG19	P2	NO-HOST	SUSCEPTIBLE	JT	0.972	0.081178161	0.428400383	0.347940613	0.142480843	2128	2048	0.509578544	0.490421456	103	94	163	136	151	78	44	141	132	110	113	147	132	92	78	80	93	68	50	106	159	133	104	128	103	132	128
54	4	366	1718	1683	842	4609	17/12/2021	Kisumu	PNG19	P2	NO-HOST	SUSCEPTIBLE	JT	0.972	0.07940985	0.372748969	0.365155131	0.182686049	2084	2525	0.45215882	0.54784118	21	114	116	165	124	128	138	127	162	132	121	137	118	133	104	77	140	154	174	92	142	130	170	141	133	161	137
55	5	175	553	1287	1119	3134	17/12/2021	Kisumu	PNG19	P2	NO-HOST	SUSCEPTIBLE	JT	0.989	0.055839183	0.176451819	0.410657307	0.357051691	728	2406	0.232291002	0.767708998	55	160	81	38	14	35	89	71	58	102	90	84	39	63	95	97	59	59	116	95	67	120	97	96	142	52	37
56	1	28	1358	1009	216	2611	17/12/2021	Kisumu	PNG19	P2	NO-HOST	SUSCEPTIBLE	JT	0.992	0.010723861	0.520107239	0.386441976	0.082726925	1386	1225	0.530831099	0.469168901	1	84	106	29	24	71	82	45	117	5	58	98	64	38	131	66	82	14	38	93	74	93	17	113	75	99	29
57	2	131	1809	1770	659	4369	17/12/2021	Kisumu	PNG19	P2	NO-HOST	SUSCEPTIBLE	JT	0.968	0.029983978	0.414053559	0.405127031	0.150835431	1940	2429	0.444037537	0.555962463	31	113	60	120	145	155	109	124	130	129	140	125	118	147	81	85	111	125	88	82	127	159	162	140	134	90	132
58	3	81	1798	1314	129	3322	17/12/2021	Kisumu	PNG19	P2	NO-HOST	SUSCEPTIBLE	JT	0.995	0.024382902	0.541240217	0.395544852	0.038832029	1879	1443	0.565623119	0.434376881	28	87	38	17	39	48	111	2	85	87	105	111	106	25	80	149	84	83	139	143	106	61	80	147	97	128	123
59	4	134	1489	1222	52	2897	17/12/2021	Kisumu	PNG19	P2	NO-HOST	SUSCEPTIBLE	JT	0.984	0.046254746	0.513979979	0.421815671	0.017949603	1623	1274	0.560234726	0.439765274	45	109	118	87	81	66	82	31	0	51	35	127	25	126	124	116	36	64	131	24	56	128	141	48	0	124	116
60	5	91	960	1079	409	2539	17/12/2021	Kisumu	PNG19	P2	NO-HOST	SUSCEPTIBLE	JT	0.991	0.035840882	0.378101615	0.424970461	0.161087042	1051	1488	0.413942497	0.586057503	15	88	93	55	19	9	44	101	19	20	88	39	113	90	77	147	89	99	92	61	42	53	144	139	121	81	22
61	1	19	226	1553	1198	2996	17/12/2021	Kisumu	Control	NEGCONTROL	NO-HOST	SUSCEPTIBLE	JT	0.991	0.006341789	0.075433912	0.51835781	0.399866489	245	2751	0.081775701	0.918224299	49	88	86	52	81	84	127	132	108	46	39	44	104	69	131	117	128	81	82	50	68	115	100	71	41	113	91
62	2	13	342	796	1102	2253	17/12/2021	Kisumu	Control	NEGCONTROL	NO-HOST	SUSCEPTIBLE	JT	1	0.005770084	0.151797603	0.353306702	0.48912561	355	1898	0.157567688	0.842432312	8	38	72	73	60	12	92	109	77	101	134	66	54	101	50	57	70	50	27	51	13	13	0	35	98	84	59
63	3	28	513	374	447	1362	17/12/2021	Kisumu	Control	NEGCONTROL	NO-HOST	SUSCEPTIBLE	JT	1	0.020558003	0.376651982	0.274596182	0.328193833	541	821	0.397209985	0.602790015	28	68	82	15	77	0	23	50	10	13	71	55	45	31	0	0	49	49	48	13	41	126	93	76	56	45	5
64	4	22	405	384	197	1008	17/12/2021	Kisumu	Control	NEGCONTROL	NO-HOST	SUSCEPTIBLE	JT	1	0.021825397	0.401785714	0.380952381	0.195436508	427	581	0.423611111	0.576388889	1	28	85	29	81	42	102	98	0	0	62	13	16	56	38	12	0	26	32	53	104	31	18	16	16	40	9
65	5	38	236	174	454	902	17/12/2021	Kisumu	Control	NEGCONTROL	NO-HOST	SUSCEPTIBLE	JT	1	0.042128603	0.261640798	0.192904656	0.503325942	274	628	0.303769401	0.696230599	24	111	59	75	29	0	4	17	54	134	91	65	0	0	0	0	0	0	4	111	27	0	0	0	0	0	1
66	6	93	666	193	230	1182	17/12/2021	Kisumu	Control	NEGCONTROL	NO-HOST	SUSCEPTIBLE	JT	0.999	0.078680203	0.563451777	0.163282572	0.194585448	759	423	0.64213198	0.35786802	3	59	161	142	103	63	62	90	48	0	0	2	1	38	12	0	12	0	0	0	0	35	27	0	3	52	58
67	7	52	552	175	71	850	17/12/2021	Kisumu	Control	NEGCONTROL	NO-HOST	SUSCEPTIBLE	JT	1	0.061176471	0.649411765	0.205882353	0.083529412	604	246	0.710588235	0.289411765	9	3	76	87	15	0	4	22	0	0	4	4	41	1	0	30	5	0	24	3	10	63	38	50	73	56	54
68	8	27	413	175	101	716	17/12/2021	Kisumu	Control	NEGCONTROL	NO-HOST	SUSCEPTIBLE	JT	1	0.037709497	0.576815642	0.244413408	0.141061453	440	276	0.61452514	0.38547486	1	39	103	43	69	25	0	0	30	138	63	0	0	29	35	0	0	0	39	44	22	12	0	24	0	0	0
69	9	88	545	757	688	2078	17/12/2021	Kisumu	Control	NEGCONTROL	NO-HOST	SUSCEPTIBLE	JT	0.998	0.042348412	0.262271415	0.364292589	0.331087584	633	1445	0.304619827	0.695380173	43	126	78	48	18	84	70	69	94	148	45	48	92	117	51	28	8	52	128	51	0	0	0	83	43	50	51
70	10	27	130	95	172	424	17/12/2021	Kisumu	Control	NEGCONTROL	NO-HOST	SUSCEPTIBLE	JT	1	0.063679245	0.306603774	0.224056604	0.405660377	157	267	0.370283019	0.629716981	9	91	93	29	47	19	0	0	0	0	0	0	0	0	0	0	0	0	0	20	22	0	0	15	54	25	0
71	11	407	842	285	133	1667	17/12/2021	Kisumu	Control	NEGCONTROL	NO-HOST	SUSCEPTIBLE	JT	0.992	0.24415117	0.50509898	0.170965807	0.079784043	1249	418	0.74925015	0.25074985	65	114	143	42	39	0	0	16	32	3	42	86	51	5	0	0	67	78	44	93	68	37	6	0	0	11	54
72	12	209	1101	133	10	1453	17/12/2021	Kisumu	Control	NEGCONTROL	NO-HOST	SUSCEPTIBLE	JT	0.993	0.14384033	0.757742602	0.091534756	0.006882312	1310	143	0.901582932	0.098417068	57	64	131	116	112	102	16	7	26	0	0	0	29	1	128	64	13	39	45	42	0	39	3	23	104	49	0
73	13	121	544	345	99	1109	17/12/2021	Kisumu	Control	NEGCONTROL	NO-HOST	SUSCEPTIBLE	JT	0.999	0.109107304	0.490532011	0.311091073	0.089269612	665	444	0.599639315	0.400360685	68	94	128	87	31	0	0	0	0	0	5	5	0	0	0	0	19	24	21	0	1	29	3	73	56	43	10
74	14	553	612	525	93	1783	17/12/2021	Kisumu	Control	NEGCONTROL	NO-HOST	SUSCEPTIBLE	JT	1	0.31015143	0.343241727	0.29444756	0.052159282	1165	618	0.653393158	0.346606842	134	116	94	22	57	50	47	13	0	2	82	48	46	41	48	54	145	104	85	141	137	128	42	11	0	25	47
75	15	166	345	43	3	557	17/12/2021	Kisumu	Control	NEGCONTROL	NO-HOST	SUSCEPTIBLE	JT	1	0.298025135	0.619389587	0.077199282	0.005385996	511	46	0.917414722	0.082585278	103	6	49	25	0	20	86	52	0	0	3	84	74	39	2	5	9	0	0	0	0	0	0	0	0	0	0
76	16	302	641	131	69	1143	17/12/2021	Kisumu	Control	NEGCONTROL	NO-HOST	SUSCEPTIBLE	JT	0.994	0.264216973	0.560804899	0.114610674	0.060367454	943	200	0.825021872	0.174978128	15	12	12	132	112	46	112	32	38	6	0	0	0	0	15	151	91	89	56	0	0	0	28	13	0	0	0
77	17	127	390	101	22	640	17/12/2021	Kisumu	Control	NEGCONTROL	NO-HOST	SUSCEPTIBLE	JT	0.996	0.1984375	0.609375	0.1578125	0.034375	517	123	0.8078125	0.1921875	53	162	106	8	2	83	0	4	38	23	0	0	0	0	0	0	0	0	0	7	30	0	0	0	0	0	0
78	18	33	88	342	75	538	17/12/2021	Kisumu	Control	NEGCONTROL	NO-HOST	SUSCEPTIBLE	JT	1	0.06133829	0.163568773	0.635687732	0.139405204	121	417	0.224907063	0.775092937	68	81	62	18	0	34	77	35	55	28	0	0	0	0	13	0	0	0	12	0	3	20	30	2	0	0	0
79	19	40	368	285	315	1008	17/12/2021	Kisumu	Control	NEGCONTROL	NO-HOST	SUSCEPTIBLE	JT	0.999	0.03968254	0.365079365	0.282738095	0.3125	408	600	0.404761905	0.595238095	80	59	96	82	78	78	79	42	55	47	44	3	26	22	22	26	2	0	19	26	16	0	12	7	14	0	23
80	20	39	404	143	32	618	17/12/2021	Kisumu	Control	NEGCONTROL	NO-HOST	SUSCEPTIBLE	JT	0.999	0.063106796	0.653721683	0.231391586	0.051779935	443	175	0.716828479	0.283171521	49	89	78	70	81	14	77	0	24	34	0	0	0	0	12	0	22	18	25	2	0	1	3	17	0	0	0
101	1	0	36	472	627	1135	02/11/2021	Kisumu	Control	NEGCONTROL	NO-HOST	SUSCEPTIBLE	JT	0.999	0	0.031718062	0.415859031	0.552422907	36	1099	0.031718062	0.968281938	11	6	27	21	47	4	6	27	55	48	15	2	2	5	0	5	52	90	27	13	96	14	0	22	54	39	28
102	2	0	559	849	470	1878	02/11/2021	Kisumu	Control	NEGCONTROL	NO-HOST	SUSCEPTIBLE	JT	0.999	0	0.297657082	0.452076677	0.250266241	559	1319	0.297657082	0.702342918	20	8	38	11	36	63	19	47	9	94	56	5	43	39	31	73	23	109	92	70	56	91	72	67	89	85	80
103	3	58	1346	1610	575	3589	02/11/2021	Kisumu	Control	NEGCONTROL	NO-HOST	SUSCEPTIBLE	JT	0.998	0.01616049	0.375034829	0.448592923	0.160211758	1404	2185	0.391195319	0.608804681	67	80	106	84	37	69	38	72	74	70	60	90	63	36	66	115	96	144	91	139	130	127	157	141	99	85	101
104	4	59	627	726	458	1870	02/11/2021	Kisumu	Control	NEGCONTROL	NO-HOST	SUSCEPTIBLE	JT	0.998	0.031550802	0.335294118	0.388235294	0.244919786	686	1184	0.36684492	0.63315508	48	65	18	19	71	72	80	55	10	11	5	0	14	18	56	41	32	36	45	44	50	45	70	122	60	42	54
105	5	1	135	280	235	651	02/11/2021	Kisumu	Control	NEGCONTROL	NO-HOST	SUSCEPTIBLE	JT	0.997	0.001536098	0.207373272	0.430107527	0.360983103	136	515	0.20890937	0.79109063	0	13	19	69	66	12	0	0	57	88	64	29	23	0	0	7	4	30	25	0	0	0	6	22	18	0	0
106	6	2	921	435	284	1642	02/11/2021	Kisumu	Control	NEGCONTROL	NO-HOST	SUSCEPTIBLE	JT	0.999	0.001218027	0.56090134	0.264920828	0.172959805	923	719	0.562119367	0.437880633	20	69	39	50	69	59	67	72	78	126	91	52	78	36	76	24	3	54	32	89	0	0	10	39	41	0	70
107	7	65	559	411	396	1431	02/11/2021	Kisumu	Control	NEGCONTROL	NO-HOST	SUSCEPTIBLE	JT	0.996	0.045422781	0.390635919	0.28721174	0.27672956	624	807	0.4360587	0.5639413	11	85	80	28	17	8	8	0	54	50	51	42	33	61	23	30	37	28	50	45	46	20	33	73	108	76	89
108	8	79	523	234	297	1133	02/11/2021	Kisumu	Control	NEGCONTROL	NO-HOST	SUSCEPTIBLE	JT	0.999	0.06972639	0.461606355	0.206531333	0.262135922	602	531	0.531332745	0.468667255	58	61	51	52	75	99	77	97	0	0	85	70	116	45	0	0	15	0	16	0	0	0	0	42	28	0	42
109	9	204	2053	776	298	3331	02/11/2021	Kisumu	Control	NEGCONTROL	NO-HOST	SUSCEPTIBLE	JT	0.988	0.06124287	0.616331432	0.232963074	0.089462624	2257	1074	0.677574302	0.322425698	97	129	82	18	11	31	75	99	60	65	66	63	133	80	120	119	133	131	125	130	76	123	88	49	83	107	104
110	10	14	350	196	162	722	02/11/2021	Kisumu	Control	NEGCONTROL	NO-HOST	SUSCEPTIBLE	JT	1	0.019390582	0.484764543	0.271468144	0.224376731	364	358	0.504155125	0.495844875	57	60	25	37	0	0	9	10	0	0	0	32	18	0	0	29	26	0	50	48	0	0	0	0	1	30	21
111	11	171	1402	768	280	2621	02/11/2021	Kisumu	Control	NEGCONTROL	NO-HOST	SUSCEPTIBLE	JT	0.982	0.065242274	0.53491034	0.293017932	0.106829454	1573	1048	0.600152614	0.399847386	0	28	73	121	157	90	50	43	57	102	59	103	74	48	81	75	93	91	69	49	49	44	79	95	85	57	39
112	12	82	1301	905	413	2701	02/11/2021	Kisumu	Control	NEGCONTROL	NO-HOST	SUSCEPTIBLE	JT	0.998	0.030359126	0.481673454	0.335061088	0.152906331	1383	1318	0.512032581	0.487967419	24	90	117	122	86	84	112	97	69	66	63	53	50	31	132	43	29	118	68	68	83	92	139	101	98	62	88
113	13	55	759	441	49	1304	02/11/2021	Kisumu	Control	NEGCONTROL	NO-HOST	SUSCEPTIBLE	JT	0.998	0.042177914	0.582055215	0.338190184	0.037576687	814	490	0.624233129	0.375766871	46	34	7	101	97	106	49	21	0	21	46	40	27	0	54	126	110	49	28	19	27	42	40	24	0	0	0
114	14	86	1975	655	227	2943	02/11/2021	Kisumu	Control	NEGCONTROL	NO-HOST	SUSCEPTIBLE	JT	0.975	0.029221882	0.671083928	0.222562012	0.077132178	2061	882	0.70030581	0.29969419	40	101	112	106	102	135	101	124	55	116	86	128	62	56	163	117	25	99	67	113	113	60	55	69	62	31	72
115	15	0	165	186	140	491	02/11/2021	Kisumu	Control	NEGCONTROL	NO-HOST	SUSCEPTIBLE	JT	0.998	0	0.33604888	0.378818737	0.285132383	165	326	0.33604888	0.66395112	88	75	15	32	0	33	9	22	6	0	33	12	11	33	1	11	0	0	0	28	5	9	25	33	2	0	0
116	16	146	1038	582	387	2153	02/11/2021	Kisumu	Control	NEGCONTROL	NO-HOST	SUSCEPTIBLE	JT	0.991	0.067812355	0.482117975	0.270320483	0.179749187	1184	969	0.54993033	0.45006967	15	118	111	61	73	46	49	46	81	44	0	0	33	6	2	9	24	52	77	102	76	95	99	92	46	56	59
117	17	109	662	535	82	1388	02/11/2021	Kisumu	Control	NEGCONTROL	NO-HOST	SUSCEPTIBLE	JT	0.997	0.078530259	0.476945245	0.385446686	0.05907781	771	617	0.555475504	0.444524496	43	97	48	116	45	37	70	108	83	81	77	11	0	0	58	32	54	34	33	0	0	0	0	0	55	67	25
118	18	83	694	193	134	1104	02/11/2021	Kisumu	Control	NEGCONTROL	NO-HOST	SUSCEPTIBLE	JT	0.989	0.075181159	0.628623188	0.174818841	0.121376812	777	327	0.703804348	0.296195652	20	34	64	74	62	102	87	70	38	17	35	0	16	0	50	44	0	0	0	0	41	25	1	16	33	22	38
119	19	124	834	542	151	1651	02/11/2021	Kisumu	Control	NEGCONTROL	NO-HOST	SUSCEPTIBLE	JT	0.999	0.075105996	0.505148395	0.328285887	0.091459721	958	693	0.580254391	0.419745609	59	55	96	64	75	80	83	41	0	0	93	11	81	19	42	21	0	39	0	39	92	42	17	13	49	105	110
120	20	376	1381	620	189	2566	02/11/2021	Kisumu	Control	NEGCONTROL	NO-HOST	SUSCEPTIBLE	JT	0.985	0.146531567	0.538191738	0.2416212	0.073655495	1757	809	0.684723305	0.315276695	81	113	123	104	90	136	125	68	83	54	38	14	21	8	29	0	48	95	85	122	33	67	38	71	101	106	126
121	1	2	296	736	2880	3914	26/10/2021	Kisumu	PNG19	P2	NO-HOST	SUSCEPTIBLE	JT	0.986	0.000510986	0.075625958	0.188042923	0.735820133	298	3616	0.076136944	0.923863056	27	129	27	91	30	123	83	81	123	118	139	115	104	91	142	64	136	62	93	156	146	161	126	108	69	46	122
122	2	6	726	1119	2297	4148	26/10/2021	Kisumu	PNG19	P2	NO-HOST	SUSCEPTIBLE	JT	0.981	0.00144648	0.175024108	0.269768563	0.553760849	732	3416	0.176470588	0.823529412	32	48	68	71	123	100	105	136	165	99	144	90	116	119	138	119	124	74	82	133	157	97	118	202	148	155	157
123	3	36	425	998	2255	3714	26/10/2021	Kisumu	PNG19	P2	NO-HOST	SUSCEPTIBLE	JT	0.996	0.009693053	0.114431879	0.268712978	0.607162089	461	3253	0.124124933	0.875875067	24	66	84	123	98	128	135	119	135	115	27	103	94	120	121	114	89	69	115	115	156	83	125	120	123	93	68
124	4	7	378	776	1072	2233	26/10/2021	Kisumu	PNG19	P2	NO-HOST	SUSCEPTIBLE	JT	0.998	0.003134796	0.169278997	0.347514554	0.480071652	385	1848	0.172413793	0.827586207	0	15	54	53	66	57	73	59	37	38	63	124	80	65	13	33	69	51	29	2	63	61	75	71	43	38	32
125	5	48	466	1930	2040	4484	26/10/2021	Kisumu	PNG19	P2	NO-HOST	SUSCEPTIBLE	JT	0.973	0.010704728	0.103925067	0.430419269	0.454950937	514	3970	0.114629795	0.885370205	22	128	153	130	106	98	125	106	98	153	93	77	129	147	166	96	144	133	125	118	87	86	147	120	127	137	156
126	1	40	381	1500	1848	3769	26/10/2021	Kisumu	PNG19	P2	NO-HOST	SUSCEPTIBLE	JT	0.987	0.010612895	0.101087822	0.39798355	0.490315734	421	3348	0.111700716	0.888299284	27	48	124	108	127	98	150	146	49	112	146	63	123	101	88	131	63	75	101	106	95	134	63	87	154	86	85
127	2	40	148	2019	1113	3320	26/10/2021	Kisumu	PNG19	P2	NO-HOST	SUSCEPTIBLE	JT	0.987	0.012048193	0.044578313	0.60813253	0.335240964	188	3132	0.056626506	0.943373494	17	79	52	43	32	1	47	113	32	101	40	142	126	99	133	104	70	91	87	79	44	87	155	118	132	97	137
128	3	5	355	2414	1346	4120	26/10/2021	Kisumu	PNG19	P2	NO-HOST	SUSCEPTIBLE	JT	0.984	0.001213592	0.086165049	0.58592233	0.326699029	360	3760	0.087378641	0.912621359	0	69	170	92	49	126	134	160	149	91	150	120	133	114	97	138	70	144	144	62	139	142	65	170	137	133	145
129	4	42	502	1239	711	2494	26/10/2021	Kisumu	PNG19	P2	NO-HOST	SUSCEPTIBLE	JT	1	0.016840417	0.201283079	0.496792302	0.285084202	544	1950	0.218123496	0.781876504	40	83	151	91	0	66	74	77	57	22	70	67	18	53	44	52	54	18	98	70	45	37	30	88	63	58	98
130	5	79	582	2066	1435	4162	26/10/2021	Kisumu	PNG19	P2	NO-HOST	SUSCEPTIBLE	JT	0.981	0.018981259	0.139836617	0.496395963	0.34478616	661	3501	0.158817876	0.841182124	23	112	93	78	111	143	114	127	51	107	107	105	165	176	119	145	156	158	141	126	55	67	111	113	152	142	139
131	1	47	896	1930	1895	4768	26/10/2021	Kisumu	PNG19	P2	NO-HOST	SUSCEPTIBLE	JT	0.956	0.009857383	0.187919463	0.404781879	0.397441275	943	3825	0.197776846	0.802223154	0	110	56	3	146	161	165	134	112	146	147	137	159	77	129	171	192	116	151	163	172	125	104	147	112	143	191
132	2	98	393	1138	2460	4089	26/10/2021	Kisumu	PNG19	P2	NO-HOST	SUSCEPTIBLE	JT	0.984	0.02396674	0.096111519	0.278307655	0.601614087	491	3598	0.120078259	0.879921741	77	114	165	143	158	153	98	126	114	117	109	151	67	98	89	121	110	56	104	105	84	107	68	122	137	125	139
133	3	204	1512	1020	399	3135	26/10/2021	Kisumu	PNG19	P2	NO-HOST	SUSCEPTIBLE	JT	0.999	0.06507177	0.482296651	0.325358852	0.127272727	1716	1419	0.547368421	0.452631579	23	64	46	61	55	120	47	66	98	122	61	117	93	85	77	62	103	97	118	79	158	82	67	110	133	95	89
134	4	147	681	846	488	2162	26/10/2021	Kisumu	PNG19	P2	NO-HOST	SUSCEPTIBLE	JT	1	0.067992599	0.314986124	0.391304348	0.225716929	828	1334	0.382978723	0.617021277	35	12	22	26	65	70	66	62	15	54	29	38	16	68	60	77	78	46	56	31	48	101	64	78	46	92	66
135	5	191	1119	998	790	3098	26/10/2021	Kisumu	PNG19	P2	NO-HOST	SUSCEPTIBLE	JT	0.996	0.061652679	0.361200775	0.322143318	0.255003228	1310	1788	0.422853454	0.577146546	24	35	49	123	96	40	34	21	106	101	137	61	48	49	30	87	88	33	63	102	121	152	92	103	56	132	141
136	1	17	771	328	72	1188	26/10/2021	Kisumu	Control	NEGCONTROL	NO-HOST	SUSCEPTIBLE	JT	1	0.014309764	0.648989899	0.276094276	0.060606061	788	400	0.663299663	0.336700337	32	0	133	45	41	10	0	48	29	41	42	0	30	63	69	85	124	76	88	51	2	31	25	18	0	0	0
137	2	34	527	607	202	1370	26/10/2021	Kisumu	Control	NEGCONTROL	NO-HOST	SUSCEPTIBLE	JT	0.997	0.024817518	0.384671533	0.443065693	0.147445255	561	809	0.409489051	0.590510949	0	67	93	83	18	0	14	118	144	63	30	26	32	50	51	40	17	0	1	1	52	40	48	36	0	54	67
138	3	116	508	803	541	1968	26/10/2021	Kisumu	Control	NEGCONTROL	NO-HOST	SUSCEPTIBLE	JT	0.993	0.058943089	0.258130081	0.408028455	0.274898374	624	1344	0.317073171	0.682926829	23	0	83	82	46	44	62	73	71	56	83	91	7	36	70	0	2	91	17	1	25	43	19	0	0	30	105
139	4	2	48	232	174	456	26/10/2021	Kisumu	Control	NEGCONTROL	NO-HOST	SUSCEPTIBLE	JT	1	0.004385965	0.105263158	0.50877193	0.381578947	50	406	0.109649123	0.890350877	27	0	51	97	36	0	38	9	19	19	40	5	0	0	0	0	0	0	0	30	23	18	1	0	0	23	18
140	5	49	400	692	461	1602	26/10/2021	Kisumu	Control	NEGCONTROL	NO-HOST	SUSCEPTIBLE	JT	0.996	0.030586767	0.24968789	0.43196005	0.287765293	449	1153	0.280274657	0.719725343	39	78	134	75	62	105	80	68	72	7	14	111	1	0	0	0	0	0	0	0	0	42	46	29	0	59	106
141	6	1	66	221	119	407	26/10/2021	Kisumu	Control	NEGCONTROL	NO-HOST	SUSCEPTIBLE	JT	1	0.002457002	0.162162162	0.542997543	0.292383292	67	340	0.164619165	0.835380835	42	4	4	76	49	67	13	0	0	39	47	24	0	0	0	0	0	0	0	0	15	6	0	0	0	0	0
142	7	50	103	150	96	399	26/10/2021	Kisumu	Control	NEGCONTROL	NO-HOST	SUSCEPTIBLE	JT	1	0.125313283	0.258145363	0.37593985	0.240601504	153	246	0.383458647	0.616541353	81	135	112	8	0	0	5	0	0	0	0	0	0	0	0	21	3	15	0	3	2	0	0	0	0	0	0
143	8	111	398	387	58	954	26/10/2021	Kisumu	Control	NEGCONTROL	NO-HOST	SUSCEPTIBLE	JT	1	0.116352201	0.417190776	0.405660377	0.060796646	509	445	0.533542977	0.466457023	47	20	40	52	5	75	42	35	48	26	0	5	36	96	23	0	0	0	0	8	35	13	11	37	0	0	0
144	9	33	122	466	59	680	26/10/2021	Kisumu	Control	NEGCONTROL	NO-HOST	SUSCEPTIBLE	JT	1	0.048529412	0.179411765	0.685294118	0.086764706	155	525	0.227941176	0.772058824	0	78	65	48	26	37	0	0	0	0	0	6	28	18	54	24	9	20	63	47	28	0	0	2	10	49	0
145	10	85	337	493	333	1248	26/10/2021	Kisumu	Control	NEGCONTROL	NO-HOST	SUSCEPTIBLE	JT	0.997	0.068108974	0.270032051	0.395032051	0.266826923	422	826	0.338141026	0.661858974	4	77	113	100	60	150	116	104	40	0	0	19	0	0	0	0	15	67	13	0	0	0	0	0	1	3	13
146	11	100	678	445	93	1316	26/10/2021	Kisumu	Control	NEGCONTROL	NO-HOST	SUSCEPTIBLE	JT	0.996	0.075987842	0.515197568	0.338145897	0.070668693	778	538	0.59118541	0.40881459	0	21	84	133	73	27	0	0	25	124	165	146	93	41	25	0	39	10	0	0	59	47	20	95	52	0	0
147	12	45	443	456	62	1006	26/10/2021	Kisumu	Control	NEGCONTROL	NO-HOST	SUSCEPTIBLE	JT	0.996	0.04473161	0.440357853	0.453280318	0.061630219	488	518	0.485089463	0.514910537	44	64	159	65	33	31	17	40	0	0	0	0	35	50	28	0	0	2	37	31	81	87	101	57	32	12	0
148	13	3	121	196	112	432	26/10/2021	Kisumu	Control	NEGCONTROL	NO-HOST	SUSCEPTIBLE	JT	0.999	0.006944444	0.280092593	0.453703704	0.259259259	124	308	0.287037037	0.712962963	77	30	38	81	36	0	0	0	0	24	15	0	0	0	0	0	0	0	0	0	0	0	0	6	58	37	0
149	14	74	508	392	183	1157	26/10/2021	Kisumu	Control	NEGCONTROL	NO-HOST	SUSCEPTIBLE	JT	1	0.063958513	0.439066551	0.33880726	0.158167675	582	575	0.503025065	0.496974935	37	44	27	16	7	0	48	33	104	118	88	89	34	34	120	90	85	58	37	25	0	0	0	0	0	38	25
150	15	60	519	456	77	1112	26/10/2021	Kisumu	Control	NEGCONTROL	NO-HOST	SUSCEPTIBLE	JT	0.999	0.053956835	0.466726619	0.410071942	0.069244604	579	533	0.520683453	0.479316547	12	57	87	160	91	78	47	102	34	46	95	112	59	38	23	0	22	49	0	0	0	0	0	0	0	0	0
151	16	22	152	127	30	331	26/10/2021	Kisumu	Control	NEGCONTROL	NO-HOST	SUSCEPTIBLE	JT	1	0.066465257	0.459214502	0.383685801	0.090634441	174	157	0.525679758	0.474320242	2	54	6	0	33	49	49	34	16	0	25	29	0	0	0	0	4	8	12	0	0	0	10	0	0	0	0
152	17	11	25	81	55	172	26/10/2021	Kisumu	Control	NEGCONTROL	NO-HOST	SUSCEPTIBLE	JT	1	0.063953488	0.145348837	0.470930233	0.319767442	36	136	0.209302326	0.790697674	80	52	0	0	0	0	0	0	0	0	0	0	0	0	0	0	0	0	28	12	0	0	0	0	0	0	0
153	18	6	131	135	53	325	26/10/2021	Kisumu	Control	NEGCONTROL	NO-HOST	SUSCEPTIBLE	JT	0.998	0.018461538	0.403076923	0.415384615	0.163076923	137	188	0.421538462	0.578461538	0	29	84	37	83	15	0	0	0	35	3	0	0	0	0	24	15	0	0	0	0	0	0	0	0	0	0
154	19	51	290	337	106	784	26/10/2021	Kisumu	Control	NEGCONTROL	NO-HOST	SUSCEPTIBLE	JT	1	0.06505102	0.369897959	0.429846939	0.135204082	341	443	0.43494898	0.56505102	56	30	49	46	72	50	59	42	44	36	33	38	42	21	0	0	0	0	0	0	0	22	30	9	0	0	0
155	20	107	45	298	123	573	26/10/2021	Kisumu	Control	NEGCONTROL	NO-HOST	SUSCEPTIBLE	JT	0.999	0.186736475	0.078534031	0.520069808	0.214659686	152	421	0.265270506	0.734729494	45	4	109	79	53	84	52	0	0	22	5	62	0	0	0	18	2	6	18	5	6	0	0	0	0	0	0
156	1	19	1533	1213	720	3485	03/12/2021	Kisumu	PNG12	P2	NO-HOST	SUSCEPTIBLE	JT	0.991	0.005451937	0.439885222	0.348063128	0.206599713	1552	1933	0.445337159	0.554662841	0	11	71	88	70	4	33	86	103	149	130	115	101	178	131	138	72	150	102	140	130	169	162	72	108	124	99
157	2	56	2129	1515	289	3989	03/12/2021	Kisumu	PNG12	P2	NO-HOST	SUSCEPTIBLE	JT	0.996	0.014038606	0.533717724	0.379794435	0.072449235	2185	1804	0.54775633	0.45224367	6	91	0	78	105	139	112	142	107	136	93	61	120	103	108	93	108	126	187	162	163	187	125	147	99	138	124
158	3	41	1579	2598	519	4737	03/12/2021	Kisumu	PNG12	P2	NO-HOST	SUSCEPTIBLE	JT	0.945	0.008655267	0.333333333	0.548448385	0.109563015	1620	3117	0.3419886	0.6580114	108	105	110	83	94	127	112	133	81	98	102	124	136	187	157	114	160	178	198	162	150	147	158	173	142	153	189
159	4	16	1036	1635	744	3431	03/12/2021	Kisumu	PNG12	P2	NO-HOST	SUSCEPTIBLE	JT	0.998	0.004663363	0.301952783	0.476537453	0.2168464	1052	2379	0.306616147	0.693383853	44	59	88	92	138	55	41	93	52	64	96	169	146	91	71	114	112	82	147	162	49	104	122	147	105	108	104
160	5	21	186	1004	639	1850	03/12/2021	Kisumu	PNG12	P2	NO-HOST	SUSCEPTIBLE	JT	1	0.011351351	0.100540541	0.542702703	0.345405405	207	1643	0.111891892	0.888108108	9	0	0	25	71	83	34	0	19	19	50	50	100	91	72	82	89	127	36	77	47	75	1	80	51	86	89
161	1	95	1376	1741	905	4117	03/12/2021	Kisumu	PNG12	P2	NO-HOST	SUSCEPTIBLE	JT	0.983	0.023075055	0.334223949	0.422880738	0.219820257	1471	2646	0.357299004	0.642700996	16	39	154	135	108	73	122	128	84	108	129	174	129	109	156	142	123	166	133	82	141	95	71	115	105	107	40
162	2	40	2085	1058	485	3668	03/12/2021	Kisumu	PNG12	P2	NO-HOST	SUSCEPTIBLE	JT	0.987	0.010905125	0.568429662	0.288440567	0.132224646	2125	1543	0.579334787	0.420665213	7	7	77	22	98	85	51	101	108	70	90	151	146	54	57	153	114	102	100	149	131	139	130	125	87	167	101
163	3	102	1541	976	1186	3805	03/12/2021	Kisumu	PNG12	P2	NO-HOST	SUSCEPTIBLE	JT	0.992	0.026806833	0.40499343	0.256504599	0.311695138	1643	2162	0.431800263	0.568199737	27	130	86	88	98	25	59	94	94	147	158	157	91	156	132	102	135	125	110	88	149	108	154	113	168	175	80
164	4	66	1658	1419	1019	4162	03/12/2021	Kisumu	PNG12	P2	NO-HOST	SUSCEPTIBLE	JT	0.991	0.015857761	0.39836617	0.340941855	0.244834214	1724	2438	0.414223931	0.585776069	66	74	74	120	124	67	93	22	114	137	67	55	67	25	158	134	152	52	192	117	93	122	160	135	143	139	152
165	5	238	2125	1033	490	3886	03/12/2021	Kisumu	PNG12	P2	NO-HOST	SUSCEPTIBLE	JT	0.983	0.061245497	0.546834792	0.265826042	0.12609367	2363	1523	0.608080288	0.391919712	58	109	76	89	149	119	126	117	134	133	116	104	116	125	111	77	106	137	101	131	144	122	142	142	153	40	70
166	1	27	498	1125	1490	3140	03/12/2021	Kisumu	PNG19	P2	NO-HOST	SUSCEPTIBLE	JT	0.997	0.008598726	0.158598726	0.358280255	0.474522293	525	2615	0.167197452	0.832802548	87	86	39	22	34	39	42	61	83	38	36	27	78	110	92	83	49	84	140	136	109	152	129	90	76	108	126
167	2	52	703	949	1056	2760	03/12/2021	Kisumu	PNG19	P2	NO-HOST	SUSCEPTIBLE	JT	0.993	0.01884058	0.254710145	0.34384058	0.382608696	755	2005	0.273550725	0.726449275	22	53	103	30	13	70	87	67	36	35	55	13	9	22	55	31	44	138	58	37	11	37	107	64	129	142	110
168	3	11	149	1292	613	2065	03/12/2021	Kisumu	PNG19	P2	NO-HOST	SUSCEPTIBLE	JT	0.991	0.005326877	0.072154964	0.62566586	0.2968523	160	1905	0.07748184	0.92251816	5	27	39	16	30	76	80	4	0	0	31	52	4	59	65	73	65	72	87	86	104	26	56	61	75	66	57
169	4	47	1307	1654	425	3433	03/12/2021	Kisumu	PNG19	P2	NO-HOST	SUSCEPTIBLE	JT	0.985	0.01369065	0.380716574	0.481794349	0.123798427	1354	2079	0.394407224	0.605592776	16	79	59	46	27	108	91	67	83	50	94	96	70	88	137	97	137	148	114	56	82	70	138	48	122	129	99
170	5	35	1067	1438	1202	3742	03/12/2021	Kisumu	PNG19	P2	NO-HOST	SUSCEPTIBLE	JT	0.986	0.009353287	0.285141635	0.384286478	0.3212186	1102	2640	0.294494923	0.705505077	19	57	102	90	89	90	152	100	84	76	52	88	63	77	83	64	111	41	97	117	97	135	127	127	146	97	145
171	1	12	429	1270	500	2211	03/12/2021	Kisumu	PNG19	P2	NO-HOST	SUSCEPTIBLE	JT	0.99	0.005427408	0.194029851	0.574400724	0.226142017	441	1770	0.199457259	0.800542741	0	0	0	30	11	23	12	2	0	4	104	54	40	43	65	104	45	55	67	64	47	105	112	93	94	66	96
172	2	12	831	1400	510	2753	03/12/2021	Kisumu	PNG19	P2	NO-HOST	SUSCEPTIBLE	JT	0.993	0.004358881	0.301852525	0.508536142	0.185252452	843	1910	0.306211406	0.693788594	61	44	50	15	17	0	0	39	43	35	10	53	47	130	64	76	141	78	53	78	109	64	107	105	85	55	75
173	3	9	442	1662	1775	3888	03/12/2021	Kisumu	PNG19	P2	NO-HOST	SUSCEPTIBLE	JT	0.998	0.002314815	0.113683128	0.427469136	0.456532922	451	3437	0.115997942	0.884002058	139	165	155	128	153	44	39	109	103	31	97	107	118	92	79	71	133	97	106	75	107	127	145	139	120	143	89
174	4	219	2281	870	236	3606	03/12/2021	Kisumu	PNG19	P2	NO-HOST	SUSCEPTIBLE	JT	0.997	0.060732113	0.63255685	0.241264559	0.065446478	2500	1106	0.693288963	0.306711037	3	67	54	62	62	44	69	127	34	83	92	120	82	32	39	110	128	71	125	126	89	119	89	125	153	122	173
175	5	33	517	953	172	1675	03/12/2021	Kisumu	PNG19	P2	NO-HOST	SUSCEPTIBLE	JT	0.995	0.019701493	0.308656716	0.568955224	0.102686567	550	1125	0.328358209	0.671641791	84	28	0	30	0	43	45	35	32	0	0	0	30	7	39	9	8	40	21	4	13	0	69	36	0	18	145
176	1	45	1434	632	68	2179	03/12/2021	Kisumu	Control	NEGCONTROL	NO-HOST	SUSCEPTIBLE	JT	1	0.020651675	0.658100046	0.290041303	0.031206976	1479	700	0.678751721	0.321248279	12	13	95	0	22	75	53	65	84	70	51	92	47	48	44	72	128	106	66	50	39	52	78	74	44	2	12
177	2	145	1117	1091	341	2694	03/12/2021	Kisumu	Control	NEGCONTROL	NO-HOST	SUSCEPTIBLE	JT	0.995	0.053823311	0.414625093	0.404974016	0.12657758	1262	1432	0.468448404	0.531551596	20	90	104	38	56	90	72	16	65	72	48	45	60	99	58	30	82	62	76	113	141	47	29	65	104	80	78
178	3	42	913	1476	233	2664	03/12/2021	Kisumu	Control	NEGCONTROL	NO-HOST	SUSCEPTIBLE	JT	1	0.015765766	0.342717718	0.554054054	0.087462462	955	1709	0.358483483	0.641516517	78	117	69	36	43	50	49	58	61	74	89	50	50	51	92	68	27	102	29	42	55	102	114	37	125	89	78
179	4	8	435	147	323	913	03/12/2021	Kisumu	Control	NEGCONTROL	NO-HOST	SUSCEPTIBLE	JT	1	0.008762322	0.47645126	0.161007667	0.353778751	443	470	0.485213582	0.514786418	17	66	59	20	50	24	0	59	4	0	0	0	1	0	0	0	0	0	22	71	50	24	65	70	62	20	49
180	5	26	1031	742	249	2048	03/12/2021	Kisumu	Control	NEGCONTROL	NO-HOST	SUSCEPTIBLE	JT	0.995	0.012695313	0.503417969	0.362304688	0.121582031	1057	991	0.516113281	0.483886719	1	0	22	27	72	32	42	21	54	24	32	46	167	124	123	96	56	51	27	45	0	8	41	0	36	115	102
181	6	25	599	429	34	1087	03/12/2021	Kisumu	Control	NEGCONTROL	NO-HOST	SUSCEPTIBLE	JT	1	0.02299908	0.551057958	0.394664213	0.031278749	624	463	0.574057038	0.425942962	4	46	101	63	18	13	26	74	97	66	141	40	23	20	58	61	40	37	102	10	0	18	0	0	0	0	0
182	7	45	595	277	234	1151	03/12/2021	Kisumu	Control	NEGCONTROL	NO-HOST	SUSCEPTIBLE	JT	0.998	0.039096438	0.51694179	0.240660295	0.203301477	640	511	0.556038228	0.443961772	51	63	33	7	20	36	44	31	48	37	7	41	45	53	44	0	0	0	46	21	0	0	63	118	80	4	0
183	8	260	1427	755	277	2719	03/12/2021	Kisumu	Control	NEGCONTROL	NO-HOST	SUSCEPTIBLE	JT	0.983	0.095623391	0.524825303	0.277675616	0.10187569	1687	1032	0.620448694	0.379551306	30	72	76	50	11	86	87	98	18	16	154	126	88	105	109	110	89	120	121	36	25	72	88	75	54	44	33
184	9	0	308	122	1	431	03/12/2021	Kisumu	Control	NEGCONTROL	NO-HOST	SUSCEPTIBLE	JT	1	0	0.714617169	0.283062645	0.002320186	308	123	0.714617169	0.285382831	34	83	23	22	34	0	42	14	0	0	0	0	0	0	0	0	6	8	39	0	1	2	0	14	0	0	0
185	10	22	272	166	42	502	03/12/2021	Kisumu	Control	NEGCONTROL	NO-HOST	SUSCEPTIBLE	JT	1	0.043824701	0.541832669	0.330677291	0.083665339	294	208	0.585657371	0.414342629	54	14	45	116	32	34	25	0	0	0	0	0	13	0	0	0	0	0	49	76	31	13	0	0	0	0	0
186	11	56	607	394	80	1137	03/12/2021	Kisumu	Control	NEGCONTROL	NO-HOST	SUSCEPTIBLE	JT	0.993	0.049252419	0.533861038	0.346525945	0.070360598	663	474	0.583113456	0.416886544	42	20	35	22	49	43	79	60	47	68	10	24	0	0	0	0	0	0	0	0	0	23	43	40	128	59	72
187	12	78	650	380	75	1183	03/12/2021	Kisumu	Control	NEGCONTROL	NO-HOST	SUSCEPTIBLE	JT	0.991	0.065934066	0.549450549	0.321217244	0.06339814	728	455	0.615384615	0.384615385	14	39	86	45	38	2	52	75	32	0	0	37	36	57	58	79	41	3	17	35	40	19	0	16	14	57	127
188	13	30	264	259	285	838	03/12/2021	Kisumu	Control	NEGCONTROL	NO-HOST	SUSCEPTIBLE	JT	0.998	0.035799523	0.3150358	0.309069212	0.340095465	294	544	0.350835322	0.649164678	20	3	75	47	41	90	47	68	22	4	0	0	15	14	0	12	20	0	0	0	0	0	0	0	0	10	0
189	14	33	687	681	64	1465	03/12/2021	Kisumu	Control	NEGCONTROL	NO-HOST	SUSCEPTIBLE	JT	0.999	0.022525597	0.46894198	0.464846416	0.043686007	720	745	0.491467577	0.508532423	55	109	49	81	83	94	64	2	17	38	57	39	40	58	28	28	91	78	80	43	82	45	0	0	0	29	31
190	15	137	418	249	43	847	03/12/2021	Kisumu	Control	NEGCONTROL	NO-HOST	SUSCEPTIBLE	JT	0.997	0.161747344	0.493506494	0.293978749	0.050767414	555	292	0.655253837	0.344746163	12	34	51	38	42	38	139	56	32	46	35	1	0	4	9	52	12	0	39	30	37	43	9	0	0	0	0
191	16	50	250	192	219	711	03/12/2021	Kisumu	Control	NEGCONTROL	NO-HOST	SUSCEPTIBLE	JT	0.983	0.070323488	0.35161744	0.270042194	0.308016878	300	411	0.421940928	0.578059072	72	101	10	55	37	28	6	0	3	30	47	34	17	32	8	0	1	27	0	0	3	2	28	0	0	0	0
192	17	161	557	381	108	1207	03/12/2021	Kisumu	Control	NEGCONTROL	NO-HOST	SUSCEPTIBLE	JT	0.993	0.133388567	0.461474731	0.315658658	0.089478045	718	489	0.594863297	0.405136703	11	87	99	63	23	38	6	61	63	5	20	30	14	59	38	0	52	45	35	39	88	35	11	88	42	55	41
193	18	188	1199	532	71	1990	03/12/2021	Kisumu	Control	NEGCONTROL	NO-HOST	SUSCEPTIBLE	JT	0.988	0.094472362	0.602512563	0.267336683	0.035678392	1387	603	0.696984925	0.303015075	40	64	63	112	81	64	117	100	151	132	152	70	64	125	87	96	90	92	62	79	37	46	50	15	0	0	0
194	19	54	731	720	205	1710	03/12/2021	Kisumu	Control	NEGCONTROL	NO-HOST	SUSCEPTIBLE	JT	0.996	0.031578947	0.42748538	0.421052632	0.119883041	785	925	0.459064327	0.540935673	67	107	79	98	113	57	122	99	72	103	91	48	89	124	117	131	36	0	0	0	0	0	0	10	0	0	0
195	20	35	1089	288	20	1432	03/12/2021	Kisumu	Control	NEGCONTROL	NO-HOST	SUSCEPTIBLE	JT	0.998	0.024441341	0.76047486	0.201117318	0.01396648	1124	308	0.784916201	0.215083799	0	73	27	60	24	107	21	0	2	64	95	50	42	3	14	42	47	54	46	25	31	27	33	16	23	84	75
196	1	23	445	1141	285	1894	06/12/2021	Kisumu	PNG12	P2	NO-HOST	SUSCEPTIBLE	JT	1	0.012143611	0.234952482	0.602428722	0.150475185	468	1426	0.247096093	0.752903907	15	50	47	46	67	133	0	5	43	50	100	67	70	19	35	90	90	32	56	84	135	99	47	48	46	79	45
197	2	15	1257	2007	955	4234	06/12/2021	Kisumu	PNG12	P2	NO-HOST	SUSCEPTIBLE	JT	0.984	0.003542749	0.296882381	0.474019839	0.225555031	1272	2962	0.30042513	0.69957487	8	92	23	11	66	163	143	158	148	120	141	177	134	187	156	175	151	130	171	95	47	110	148	161	86	117	158
198	3	26	369	1725	696	2816	06/12/2021	Kisumu	PNG12	P2	NO-HOST	SUSCEPTIBLE	JT	0.99	0.009232955	0.131036932	0.612571023	0.247159091	395	2421	0.140269886	0.859730114	11	53	70	115	58	27	58	35	111	102	127	127	97	102	106	174	103	101	93	96	137	128	96	85	83	30	32
199	4	11	536	911	242	1700	06/12/2021	Kisumu	PNG12	P2	NO-HOST	SUSCEPTIBLE	JT	0.999	0.006470588	0.315294118	0.535882353	0.142352941	547	1153	0.321764706	0.678235294	12	3	28	47	54	52	52	67	67	38	7	49	86	106	83	31	58	59	66	33	92	35	29	26	47	80	39
200	5	4	591	1095	981	2671	06/12/2021	Kisumu	PNG12	P2	NO-HOST	SUSCEPTIBLE	JT	0.999	0.001497566	0.221265444	0.409958817	0.367278173	595	2076	0.22276301	0.77723699	51	99	136	100	118	73	50	70	22	49	24	105	127	88	58	82	86	23	108	98	65	89	138	76	66	82	40
201	1	9	690	2022	1819	4540	06/12/2021	Kisumu	PNG12	P2	NO-HOST	SUSCEPTIBLE	JT	0.967	0.001982379	0.151982379	0.445374449	0.400660793	699	3841	0.153964758	0.846035242	20	74	122	141	138	119	170	107	122	176	126	136	111	141	135	160	118	98	132	114	138	117	158	140	162	180	120
202	2	32	1741	1392	656	3821	06/12/2021	Kisumu	PNG12	P2	NO-HOST	SUSCEPTIBLE	JT	0.987	0.008374771	0.455639885	0.364302539	0.171682806	1773	2048	0.464014656	0.535985344	1	39	99	102	59	149	134	112	139	84	199	146	132	65	179	156	160	135	81	80	141	98	61	39	99	170	74
203	3	32	1269	2255	898	4454	06/12/2021	Kisumu	PNG12	P2	NO-HOST	SUSCEPTIBLE	JT	0.975	0.007184553	0.284912438	0.506286484	0.201616524	1301	3153	0.292096991	0.707903009	10	149	141	142	141	137	99	118	104	91	114	153	120	136	174	91	113	160	166	189	164	152	138	142	146	105	46
204	4	123	832	1963	1412	4330	06/12/2021	Kisumu	PNG12	P2	NO-HOST	SUSCEPTIBLE	JT	0.999	0.028406467	0.192147806	0.45334873	0.326096998	955	3375	0.220554273	0.779445727	54	100	118	81	148	132	128	83	82	131	98	146	159	154	151	167	156	127	122	153	131	106	149	117	98	105	146
205	5	15	948	1962	1009	3934	06/12/2021	Kisumu	PNG12	P2	NO-HOST	SUSCEPTIBLE	JT	0.977	0.003812913	0.240976106	0.498729029	0.256481952	963	2971	0.244789019	0.755210981	2	38	93	68	96	148	79	68	105	126	120	161	142	138	152	182	139	114	190	192	150	159	164	107	114	128	132
206	1	34	1175	1375	744	3328	06/12/2021	Kisumu	PNG19	P2	NO-HOST	SUSCEPTIBLE	JT	0.998	0.010216346	0.353064904	0.413161058	0.223557692	1209	2119	0.36328125	0.63671875	56	100	146	72	47	114	73	26	85	51	40	101	96	92	75	42	43	49	140	173	73	113	112	122	85	57	92
207	2	21	609	1280	1409	3319	06/12/2021	Kisumu	PNG19	P2	NO-HOST	SUSCEPTIBLE	JT	0.988	0.006327207	0.183489003	0.385658331	0.424525459	630	2689	0.18981621	0.81018379	32	87	62	36	58	35	52	116	52	123	100	54	51	66	130	95	89	83	124	120	74	119	128	126	70	141	109
208	3	42	943	2115	1528	4628	06/12/2021	Kisumu	PNG19	P2	NO-HOST	SUSCEPTIBLE	JT	0.978	0.009075194	0.203759723	0.457000864	0.330164218	985	3643	0.212834918	0.787165082	42	38	45	137	138	104	121	127	90	87	164	161	140	121	161	143	171	161	121	145	174	169	174	101	120	133	169
209	4	14	588	3034	558	4194	06/12/2021	Kisumu	PNG19	P2	NO-HOST	SUSCEPTIBLE	JT	0.968	0.003338102	0.140200286	0.723414402	0.13304721	602	3592	0.143538388	0.856461612	59	89	123	138	89	93	144	69	134	146	131	109	93	92	133	101	98	120	157	112	107	75	181	123	152	103	18
210	5	9	385	1909	569	2872	06/12/2021	Kisumu	PNG19	P2	NO-HOST	SUSCEPTIBLE	JT	0.997	0.003133705	0.134052925	0.664693593	0.198119777	394	2478	0.13718663	0.86281337	0	48	108	18	150	53	109	134	103	93	136	144	103	112	95	70	92	100	87	112	83	112	48	16	20	50	66
211	1	126	881	1902	42	2951	06/12/2021	Kisumu	PNG19	P2	NO-HOST	SUSCEPTIBLE	JT	0.996	0.042697391	0.298542867	0.644527279	0.014232464	1007	1944	0.341240258	0.658759742	8	60	86	94	53	92	101	31	117	97	79	78	116	112	86	71	133	40	73	133	118	71	114	80	101	95	86
212	2	9	856	2417	339	3621	06/12/2021	Kisumu	PNG19	P2	NO-HOST	SUSCEPTIBLE	JT	0.983	0.002485501	0.236398785	0.667495167	0.093620547	865	2756	0.238884286	0.761115714	1	35	33	74	66	61	69	101	87	30	137	114	96	63	31	66	97	123	123	156	208	160	163	165	104	143	165
213	3	28	1143	1783	755	3709	06/12/2021	Kisumu	PNG19	P2	NO-HOST	SUSCEPTIBLE	JT	0.995	0.007549205	0.308169318	0.480722567	0.203558911	1171	2538	0.315718523	0.684281477	24	80	71	94	26	0	35	160	131	69	99	95	74	80	171	110	127	106	93	54	130	120	113	125	151	120	109
214	4	35	300	1625	1449	3409	06/12/2021	Kisumu	PNG19	P2	NO-HOST	SUSCEPTIBLE	JT	0.995	0.01026694	0.088002347	0.476679378	0.425051335	335	3074	0.098269287	0.901730713	6	29	70	73	154	119	107	134	100	77	98	108	99	89	138	105	84	61	44	88	86	71	102	121	139	120	61
215	5	23	1513	2358	325	4219	06/12/2021	Kisumu	PNG19	P2	NO-HOST	SUSCEPTIBLE	JT	0.977	0.005451529	0.358615786	0.558900213	0.077032472	1536	2683	0.364067315	0.635932685	22	62	106	101	81	125	86	105	124	104	107	127	109	130	111	135	110	189	57	60	108	165	148	130	146	149	141
216	1	8	646	510	1311	2475	06/12/2021	Kisumu	Control	NEGCONTROL	NO-HOST	SUSCEPTIBLE	JT	0.997	0.003232323	0.261010101	0.206060606	0.52969697	654	1821	0.264242424	0.735757576	4	70	42	88	122	70	110	45	88	89	71	34	26	0	0	112	81	68	63	40	83	65	38	96	76	82	98
217	2	0	431	1351	360	2142	06/12/2021	Kisumu	Control	NEGCONTROL	NO-HOST	SUSCEPTIBLE	JT	1	0	0.201213819	0.630718954	0.168067227	431	1711	0.201213819	0.798786181	0	61	72	47	85	103	64	0	67	72	41	0	29	45	90	88	130	89	68	41	77	82	114	125	26	31	38
218	3	43	900	887	296	2126	06/12/2021	Kisumu	Control	NEGCONTROL	NO-HOST	SUSCEPTIBLE	JT	0.998	0.020225776	0.423330198	0.417215428	0.139228598	943	1183	0.443555974	0.556444026	56	106	78	88	107	85	59	43	79	54	87	79	74	45	62	96	36	14	5	44	50	49	16	0	47	50	71
219	4	59	660	1224	859	2802	06/12/2021	Kisumu	Control	NEGCONTROL	NO-HOST	SUSCEPTIBLE	JT	0.998	0.021056388	0.235546039	0.436830835	0.306566738	719	2083	0.256602427	0.743397573	0	81	114	81	90	16	53	69	23	0	7	82	72	37	59	61	101	93	87	124	79	48	95	74	112	143	141
220	5	67	829	1082	742	2720	06/12/2021	Kisumu	Control	NEGCONTROL	NO-HOST	SUSCEPTIBLE	JT	0.996	0.024632353	0.304779412	0.397794118	0.272794118	896	1824	0.329411765	0.670588235	127	159	153	134	124	118	80	106	103	41	64	38	20	58	58	111	132	94	0	0	0	0	0	42	82	112	97
221	6	10	215	312	123	660	06/12/2021	Kisumu	Control	NEGCONTROL	NO-HOST	SUSCEPTIBLE	JT	0.999	0.015151515	0.325757576	0.472727273	0.186363636	225	435	0.340909091	0.659090909	31	91	64	49	59	74	58	2	32	59	0	0	36	46	48	1	0	0	0	0	0	0	0	0	0	0	0
222	7	5	146	234	361	746	06/12/2021	Kisumu	Control	NEGCONTROL	NO-HOST	SUSCEPTIBLE	JT	0.999	0.006702413	0.195710456	0.313672922	0.483914209	151	595	0.202412869	0.797587131	67	104	37	111	40	51	51	69	31	43	0	0	0	0	0	13	10	0	23	0	0	47	18	7	14	0	0
223	8	9	196	640	633	1478	06/12/2021	Kisumu	Control	NEGCONTROL	NO-HOST	SUSCEPTIBLE	JT	1	0.00608931	0.132611637	0.433017591	0.428281461	205	1273	0.138700947	0.861299053	9	65	69	69	69	138	19	74	42	58	59	37	38	53	43	20	57	37	26	22	42	0	0	6	35	3	40
224	9	42	167	624	256	1089	06/12/2021	Kisumu	Control	NEGCONTROL	NO-HOST	SUSCEPTIBLE	JT	1	0.038567493	0.153351699	0.573002755	0.235078053	209	880	0.191919192	0.808080808	31	27	47	9	54	0	1	120	82	82	31	12	0	48	51	57	11	59	63	1	21	27	49	25	65	32	4
225	10	3	425	483	151	1062	06/12/2021	Kisumu	Control	NEGCONTROL	NO-HOST	SUSCEPTIBLE	JT	1	0.002824859	0.400188324	0.45480226	0.142184557	428	634	0.403013183	0.596986817	0	9	5	0	0	0	19	11	0	48	0	0	0	0	3	8	0	61	71	39	0	32	86	42	49	30	52
226	11	61	192	111	64	428	06/12/2021	Kisumu	Control	NEGCONTROL	NO-HOST	SUSCEPTIBLE	JT	0.991	0.142523364	0.448598131	0.259345794	0.14953271	253	175	0.591121495	0.408878505	44	4	24	12	0	0	0	0	38	6	17	0	0	0	0	0	0	0	0	20	6	0	0	0	0	0	10
227	12	108	553	616	383	1660	06/12/2021	Kisumu	Control	NEGCONTROL	NO-HOST	SUSCEPTIBLE	JT	1	0.065060241	0.33313253	0.371084337	0.230722892	661	999	0.398192771	0.601807229	84	30	129	83	87	53	4	64	49	76	72	0	0	34	65	138	102	22	50	26	46	49	0	0	0	0	0
228	13	120	808	655	424	2007	06/12/2021	Kisumu	Control	NEGCONTROL	NO-HOST	SUSCEPTIBLE	JT	0.998	0.059790732	0.402590932	0.326357748	0.211260588	928	1079	0.462381664	0.537618336	70	169	124	75	86	45	44	93	104	65	17	42	38	142	11	60	48	87	47	34	13	19	34	43	53	98	149
229	14	0	461	130	338	929	06/12/2021	Kisumu	Control	NEGCONTROL	NO-HOST	SUSCEPTIBLE	JT	1	0	0.496232508	0.139935414	0.363832078	461	468	0.496232508	0.503767492	116	101	60	97	77	74	76	0	17	23	21	18	0	0	0	7	16	25	16	0	4	8	23	0	0	47	65
230	15	28	378	233	36	675	06/12/2021	Kisumu	Control	NEGCONTROL	NO-HOST	SUSCEPTIBLE	JT	0.998	0.041481481	0.56	0.345185185	0.053333333	406	269	0.601481481	0.398518519	13	62	123	96	44	28	31	73	122	19	0	0	0	0	0	0	0	0	0	0	0	0	0	0	29	35	0
231	16	70	658	539	546	1813	06/12/2021	Kisumu	Control	NEGCONTROL	NO-HOST	SUSCEPTIBLE	JT	0.999	0.038610039	0.362934363	0.297297297	0.301158301	728	1085	0.401544402	0.598455598	33	80	133	59	59	104	88	48	38	17	34	88	46	45	0	0	24	0	15	5	9	69	89	81	86	97	67
232	17	11	228	260	90	589	06/12/2021	Kisumu	Control	NEGCONTROL	NO-HOST	SUSCEPTIBLE	JT	0.997	0.018675722	0.387096774	0.441426146	0.152801358	239	350	0.405772496	0.594227504	2	1	53	108	91	68	33	22	0	0	0	0	0	0	0	0	0	0	0	71	93	0	26	20	0	0	0
233	18	13	692	379	150	1234	06/12/2021	Kisumu	Control	NEGCONTROL	NO-HOST	SUSCEPTIBLE	JT	1	0.010534846	0.560777958	0.30713128	0.121555916	705	529	0.571312804	0.428687196	15	72	65	91	53	107	82	45	4	0	0	20	18	71	37	0	0	55	29	58	74	46	40	5	32	52	51
234	19	4	578	329	55	966	06/12/2021	Kisumu	Control	NEGCONTROL	NO-HOST	SUSCEPTIBLE	JT	1	0.004140787	0.598343685	0.34057971	0.056935818	582	384	0.602484472	0.397515528	2	9	32	124	0	0	33	43	60	2	0	0	31	6	15	0	8	103	0	11	0	2	15	17	18	19	29
235	20	2	126	54	165	347	06/12/2021	Kisumu	Control	NEGCONTROL	NO-HOST	SUSCEPTIBLE	JT	1	0.005763689	0.363112392	0.155619597	0.475504323	128	219	0.368876081	0.631123919	0	27	76	29	54	45	16	5	2	0	0	0	44	40	0	0	0	9	0	0	0	0	0	0	0	0	0
236	1	30	584	1129	495	2238	13/07/2022	Tiassalé	Control	NEGCONTROL	NO-HOST	RESISTANT	JT	0.992	0.013404826	0.260947274	0.504468275	0.221179625	614	1624	0.2743521	0.7256479	1	19	99	106	142	110	30	69	94	33	104	123	152	31	49	10	41	0	37	6	49	123	88	34	6	94	82
237	2	17	353	727	181	1278	13/07/2022	Tiassalé	Control	NEGCONTROL	NO-HOST	RESISTANT	JT	0.994	0.013302034	0.276212833	0.56885759	0.141627543	370	908	0.289514867	0.710485133	95	0	52	24	41	13	34	15	57	24	42	19	36	30	23	14	0	109	91	9	0	86	0	24	84	107	17
238	3	56	56	210	120	442	13/07/2022	Tiassalé	Control	NEGCONTROL	NO-HOST	RESISTANT	JT	0.999	0.126696833	0.126696833	0.475113122	0.271493213	112	330	0.253393665	0.746606335	61	37	55	76	42	28	5	35	33	0	0	0	0	0	0	0	0	0	0	0	0	0	0	0	3	0	0
239	4	16	524	691	270	1501	13/07/2022	Tiassalé	Control	NEGCONTROL	NO-HOST	RESISTANT	JT	0.999	0.01065956	0.3491006	0.46035976	0.17988008	540	961	0.35976016	0.64023984	26	95	68	82	7	127	75	6	44	31	1	3	64	84	9	0	58	0	53	13	35	98	94	18	57	14	0
240	5	34	277	372	238	921	13/07/2022	Tiassalé	Control	NEGCONTROL	NO-HOST	RESISTANT	JT	0.999	0.036916395	0.300760043	0.403908795	0.258414767	311	610	0.337676439	0.662323561	96	53	0	0	0	0	4	0	0	0	0	0	0	0	0	0	42	83	83	16	15	128	60	26	0	0	0
241	1	84	1076	1473	693	3326	13/07/2022	Tiassalé	PNG19	P2	NO-HOST	RESISTANT	JT	0.983	0.025255562	0.323511726	0.442874324	0.208358388	1160	2166	0.348767288	0.651232712	45	64	79	28	71	154	86	116	128	153	63	103	45	83	44	62	154	138	79	112	62	25	118	145	133	124	94
242	2	34	348	1151	195	1728	13/07/2022	Tiassalé	PNG19	P2	NO-HOST	RESISTANT	JT	0.999	0.019675926	0.201388889	0.666087963	0.112847222	382	1346	0.221064815	0.778935185	25	126	69	37	14	23	32	38	50	29	9	0	80	72	10	87	48	122	51	11	18	29	0	36	52	66	123
243	3	69	1140	1098	180	2487	13/07/2022	Tiassalé	PNG19	P2	NO-HOST	RESISTANT	JT	0.988	0.02774427	0.458383595	0.441495778	0.072376357	1209	1278	0.486127865	0.513872135	10	3	0	20	50	47	26	107	136	96	92	111	48	36	0	0	37	0	84	123	86	49	92	55	46	97	57
244	4	121	833	1221	249	2424	13/07/2022	Tiassalé	PNG19	P2	NO-HOST	RESISTANT	JT	0.991	0.049917492	0.343646865	0.503712871	0.102722772	954	1470	0.393564356	0.606435644	132	59	26	67	53	117	82	56	80	117	84	122	34	2	3	40	32	83	60	141	138	90	137	150	104	71	52
245	5	19	669	1099	450	2237	13/07/2022	Tiassalé	PNG19	P2	NO-HOST	RESISTANT	JT	0.995	0.008493518	0.299061243	0.491282968	0.201162271	688	1549	0.307554761	0.692445239	0	13	25	44	55	67	50	91	72	96	81	47	68	134	90	87	84	85	127	147	103	60	78	37	43	1	45
246	1	59	1038	1419	759	3275	08/07/2022	Tiassalé	Control	NEGCONTROL	NO-HOST	RESISTANT	JT	0.996	0.018015267	0.316946565	0.433282443	0.231755725	1097	2178	0.334961832	0.665038168	43	20	65	169	74	88	150	158	42	38	46	99	36	77	73	101	109	86	98	56	127	167	169	89	105	131	104
247	2	34	482	1305	197	2018	08/07/2022	Tiassalé	Control	NEGCONTROL	NO-HOST	RESISTANT	JT	0.999	0.016848365	0.238850347	0.646679881	0.097621407	516	1502	0.255698712	0.744301288	32	30	74	47	78	19	56	14	8	5	30	30	82	24	0	24	16	135	37	12	77	135	105	16	26	18	119
248	3	131	926	1198	762	3017	08/07/2022	Tiassalé	Control	NEGCONTROL	NO-HOST	RESISTANT	JT	0.992	0.043420617	0.306927411	0.397083195	0.252568777	1057	1960	0.350348028	0.649651972	135	151	87	54	0	51	116	113	71	22	86	113	66	43	68	84	42	62	81	139	158	91	69	108	172	115	79
249	4	65	484	547	79	1175	08/07/2022	Tiassalé	Control	NEGCONTROL	NO-HOST	RESISTANT	JT	0.999	0.055319149	0.411914894	0.465531915	0.067234043	549	626	0.467234043	0.532765957	0	0	0	12	0	5	88	52	29	53	75	46	5	0	29	40	44	74	5	0	29	87	46	39	77	86	36
250	5	50	354	383	158	945	08/07/2022	Tiassalé	Control	NEGCONTROL	NO-HOST	RESISTANT	JT	0.998	0.052910053	0.374603175	0.405291005	0.167195767	404	541	0.427513228	0.572486772	33	61	106	55	93	58	60	53	35	8	0	0	0	0	0	0	0	0	0	0	0	0	0	0	0	0	0
251	1	59	1662	1107	765	3593	08/07/2022	Tiassalé	PNG12	P2	NO-HOST	RESISTANT	JT	0.974	0.016420818	0.462566101	0.308099082	0.212913999	1721	1872	0.478986919	0.521013081	91	51	29	46	23	23	34	49	71	84	102	153	122	107	42	100	68	67	112	83	90	117	181	172	183	156	177
252	2	98	1874	1441	507	3920	08/07/2022	Tiassalé	PNG12	P2	NO-HOST	RESISTANT	JT	0.973	0.025	0.478061224	0.367602041	0.129336735	1972	1948	0.503061224	0.496938776	22	92	40	111	118	134	76	111	104	132	83	53	30	117	126	106	82	90	81	97	123	182	97	141	119	124	176
253	3	153	2377	1131	480	4141	08/07/2022	Tiassalé	PNG12	P2	NO-HOST	RESISTANT	JT	0.944	0.036947597	0.574015938	0.273122434	0.11591403	2530	1611	0.610963535	0.389036465	64	53	23	52	83	126	107	158	187	103	21	22	50	53	100	130	118	102	139	106	160	155	117	137	84	132	170
254	4	126	2575	1605	433	4739	08/07/2022	Tiassalé	PNG12	P2	NO-HOST	RESISTANT	JT	0.934	0.026587888	0.543363579	0.338679046	0.091369487	2701	2038	0.569951467	0.430048533	41	164	128	92	77	45	82	57	48	144	151	140	132	159	147	122	149	108	157	168	130	163	123	127	143	174	195
255	5	265	1519	1864	742	4390	08/07/2022	Tiassalé	PNG12	P2	NO-HOST	RESISTANT	JT	0.954	0.060364465	0.346013667	0.424601367	0.169020501	1784	2606	0.406378132	0.593621868	52	109	114	86	154	182	156	75	121	120	74	110	128	95	71	124	99	120	111	157	122	103	105	121	134	140	134
256	1	283	1688	1413	363	3747	08/07/2022	Tiassalé	PNG12	P2	NO-HOST	RESISTANT	JT	0.984	0.075527088	0.450493728	0.377101681	0.096877502	1971	1776	0.526020817	0.473979183	3	95	146	130	116	52	66	41	54	131	74	68	32	91	137	144	151	126	80	115	81	128	86	110	105	102	140
257	2	80	1610	1099	456	3245	08/07/2022	Tiassalé	PNG12	P2	NO-HOST	RESISTANT	JT	0.983	0.024653313	0.49614792	0.338674884	0.140523883	1690	1555	0.520801233	0.479198767	22	89	76	15	55	50	87	86	64	95	136	95	58	59	97	99	74	76	67	137	125	78	96	113	82	115	125
258	3	178	1638	1461	387	3664	08/07/2022	Tiassalé	PNG12	P2	NO-HOST	RESISTANT	JT	0.978	0.048580786	0.447052402	0.398744541	0.105622271	1816	1848	0.495633188	0.504366812	88	56	84	59	63	15	114	169	49	104	86	106	117	88	140	90	112	119	121	131	85	130	92	89	61	64	113
259	4	96	1291	1175	346	2908	08/07/2022	Tiassalé	PNG12	P2	NO-HOST	RESISTANT	JT	0.977	0.03301238	0.44394773	0.404057772	0.118982118	1387	1521	0.47696011	0.52303989	65	35	43	70	87	83	67	57	85	105	103	88	52	52	44	126	72	134	99	32	49	53	114	76	97	107	96
260	5	214	1650	1512	317	3693	08/07/2022	Tiassalé	PNG12	P2	NO-HOST	RESISTANT	JT	0.981	0.057947468	0.446791227	0.409423233	0.085838072	1864	1829	0.504738695	0.495261305	17	54	102	72	35	123	93	86	122	122	104	117	83	77	87	128	83	101	65	107	93	100	60	125	84	103	111
261	1	48	386	728	162	1324	05/07/2022	Tiassalé	Control	NEGCONTROL	NO-HOST	RESISTANT	JT	0.98	0.036253776	0.291540785	0.549848943	0.122356495	434	890	0.327794562	0.672205438	7	39	16	7	42	49	40	0	51	58	46	45	54	111	75	80	8	0	5	40	54	61	81	54	44	4	60
262	2	24	278	1035	519	1856	05/07/2022	Tiassalé	Control	NEGCONTROL	NO-HOST	RESISTANT	JT	0.998	0.012931034	0.149784483	0.557650862	0.279633621	302	1554	0.162715517	0.837284483	18	34	78	104	93	49	50	19	61	90	5	52	99	46	35	42	29	47	53	39	52	98	74	101	98	50	22
263	3	89	838	602	19	1548	05/07/2022	Tiassalé	Control	NEGCONTROL	NO-HOST	RESISTANT	JT	1	0.05749354	0.541343669	0.388888889	0.012273902	927	621	0.598837209	0.401162791	3	22	1	71	72	97	91	35	35	68	81	100	47	0	45	17	0	0	0	0	4	0	0	77	172	122	106
264	4	4	130	297	55	486	05/07/2022	Tiassalé	Control	NEGCONTROL	NO-HOST	RESISTANT	JT	0.999	0.008230453	0.267489712	0.611111111	0.113168724	134	352	0.275720165	0.724279835	1	74	55	29	6	51	78	32	0	0	0	2	0	0	0	0	0	0	0	1	0	48	42	29	0	0	0
265	5	21	135	53	36	245	05/07/2022	Tiassalé	Control	NEGCONTROL	NO-HOST	RESISTANT	JT	1	0.085714286	0.551020408	0.216326531	0.146938776	156	89	0.636734694	0.363265306	71	19	58	8	0	40	13	0	0	0	0	0	13	0	0	0	0	0	0	0	0	0	0	0	0	0	0
266	1	25	938	1394	351	2708	05/07/2022	Tiassalé	PNG19	P2	NO-HOST	RESISTANT	JT	0.996	0.009231905	0.346381093	0.514771049	0.129615953	963	1745	0.355612999	0.644387001	30	61	125	134	85	98	98	107	144	118	63	47	21	40	48	33	95	88	58	28	95	44	95	92	96	54	99
267	2	76	451	669	212	1408	05/07/2022	Tiassalé	PNG19	P2	NO-HOST	RESISTANT	JT	0.996	0.053977273	0.3203125	0.475142045	0.150568182	527	881	0.374289773	0.625710227	15	86	5	41	8	97	43	14	0	26	26	29	55	31	63	18	68	74	6	35	13	21	130	69	13	0	0
268	3	32	1375	992	123	2522	05/07/2022	Tiassalé	PNG19	P2	NO-HOST	RESISTANT	JT	0.991	0.012688343	0.54520222	0.39333862	0.048770817	1407	1115	0.557890563	0.442109437	0	22	107	60	62	51	84	101	129	68	31	56	17	14	63	66	78	39	70	102	85	34	57	55	46	65	101
269	4	23	945	717	180	1865	05/07/2022	Tiassalé	PNG19	P2	NO-HOST	RESISTANT	JT	0.998	0.01233244	0.506702413	0.384450402	0.096514745	968	897	0.519034853	0.480965147	11	52	29	79	49	67	2	94	62	53	80	130	88	41	37	27	0	13	48	1	0	49	66	44	0	62	37
270	5	23	287	330	71	711	05/07/2022	Tiassalé	PNG19	P2	NO-HOST	RESISTANT	JT	1	0.032348805	0.403656821	0.464135021	0.099859353	310	401	0.436005626	0.563994374	40	97	46	23	23	10	0	0	29	20	0	12	38	0	0	3	50	41	1	0	0	0	0	0	0	0	0
[truncated: 190 more columns]
